# Supplementary material for: NMR Metabolite Profiles in Male Meat-Eaters, Fish-Eaters, Vegetarians and Vegans, and Comparison with MS Metabolite Profiles
Source: Metabolites. 2021 Feb 20;11(2):121. doi: 10.3390/metabo11020121 (PMC7923783; doi:10.3390/metabo11020121)
Supplement: Supplementary file 1 [file metabolites-11-00121-s001.zip]

Archive with 2 entries (2 files):
- metabolites-1107316-supplementary/Supplemenraty_Figures_Matebolites_v2_proofs.docx
- metabolites-1107316-supplementary/Supplementary_Tables_metabolites_proofs.xlsx
