# Supplementary material for: NMR Metabolite Profiles in Male Meat-Eaters, Fish-Eaters, Vegetarians and Vegans, and Comparison with MS Metabolite Profiles
Source: Metabolites. 2021 Feb 20;11(2):121. doi: 10.3390/metabo11020121 (PMC7923783; doi:10.3390/metabo11020121)
Supplement: Supplementary file 1 [file metabolites-11-00121-s001.zip › metabolites-1107316-supplementary/Supplementary_Tables_metabolites_proofs.xlsx]

## Sheet: Content
Schmidt JA et al. NMR metabolite profiles in male meat-eaters, fish-eaters, vegetarians and vegans, and comparison with MS metabolite profiles. Metabolites 2021
Supplementary Tables
Table S1	Pearson correlations between pairs of NMR metabolite measures in 286 men
Table S2	Geometric mean NMR metabolite measures by diet group on the original scale
Table S3	Geometric mean NMR metabolite measures by diet group standardised to the adjusted mean in meat-eaters
Table S4	Loadings from principal component analysis of 207 NMR metabolite measures in the four diet groups
Table S5	Weights and variable influence on projections (VIP) scores for the partial least squares models of 207 NMR metabolite measures in four diet groups and in meat-eaters and vegans, respectively
Table S6	Bland−Altman estimates of NMR metabolite concentrations compared to those measured using another method
Table S7	Pearson correlations between NMR metabolite measures and metabolites measured using other methods in 286 men
Table S8	Completeness and coefficients of variation of metabolite measures from the NMR platform, and exclusion of metabolites for statistical analyses

## Sheet: Tabel S1
Table S1. Pearson correlations between pairs of NMR metabolite measures in 286 men
Metabolite class		Chylomicrones and extremely large VLDL						Large VLDL				Medium VLDL							Small VLDL							Very small VLDL							IDL							Large LDL							Medium LDL
	Metabolites	Concentration	Total lipids	Phospholipids	Total cholesterol	Free cholesterol	Triglycerides	Concentration	Total lipids	Phospholipids	Triglycerides	Concentration	Total lipids	Phospholipids	Total cholesterol	Cholesterol esters	Free cholesterol	Triglycerides	Concentration	Total lipids	Phospholipids	Total cholesterol	Cholesterol esters	Free cholesterol	Triglycerides	Concentration	Total lipids	Phospholipids	Total cholesterol	Cholesterol esters	Free cholesterol	Triglycerides	Concentration	Total lipids	Phospholipids	Total cholesterol	Cholesterol esters	Free cholesterol	Triglycerides	Concentration	Total lipids	Phospholipids	Total cholesterol	Cholesterol esters	Free cholesterol	Triglycerides	Concentration	Total lipids	Phospholipids
Chylomicrones and extremely large VLDL	Concentration	1	0.999889	0.976729	0.970095	0.959373	0.998963	0.849427	0.850268	0.869903	0.851462	0.861149	0.863856	0.860078	0.85801	0.812549	0.872713	0.843609	0.782077	0.773169	0.765068	0.659354	0.572847	0.749416	0.801512	0.63255	0.609505	0.470191	0.547679	0.5666	0.485134	0.744888	0.488453	0.463183	0.414711	0.422741	0.468445	0.290709	0.654444	0.445777	0.42658	0.44505	0.379521	0.399226	0.308488	0.639494	0.399747	0.386074	0.533301
	Total lipids	0.999889	1	0.977645	0.972498	0.961621	0.998209	0.851852	0.852765	0.872677	0.853612	0.86362	0.866459	0.862907	0.861416	0.816013	0.875795	0.845515	0.786053	0.777314	0.769066	0.664282	0.577609	0.75404	0.8046	0.637678	0.614617	0.474826	0.552616	0.571362	0.490289	0.749691	0.49294	0.467527	0.41883	0.426647	0.472311	0.294646	0.660339	0.449968	0.430648	0.44885	0.383269	0.402909	0.312324	0.645469	0.403729	0.389986	0.537028
	Phospholipids	0.976729	0.977645	1	0.968685	0.988017	0.972406	0.823463	0.825249	0.841825	0.822128	0.801561	0.805686	0.803471	0.812369	0.7699	0.826819	0.780285	0.732382	0.724881	0.722071	0.620147	0.536704	0.710733	0.747981	0.605287	0.584067	0.452051	0.525578	0.540505	0.473469	0.711541	0.466063	0.44184	0.394379	0.401644	0.442704	0.283067	0.639662	0.422498	0.403737	0.419052	0.357486	0.375752	0.29306	0.630325	0.376374	0.362775	0.499819
	Total cholesterol	0.970095	0.972498	0.968685	1	0.96612	0.960215	0.835568	0.838282	0.857524	0.828807	0.824402	0.830545	0.831108	0.855149	0.824515	0.849812	0.792205	0.774061	0.770097	0.754713	0.693637	0.622264	0.753352	0.768892	0.674531	0.655569	0.522197	0.606668	0.624585	0.544816	0.747162	0.541394	0.517658	0.470816	0.477728	0.518633	0.357846	0.686091	0.495702	0.477284	0.48935	0.43222	0.449385	0.369158	0.676883	0.446309	0.433247	0.559937
	Free cholesterol	0.959373	0.961621	0.988017	0.96612	1	0.951932	0.846957	0.848952	0.864013	0.844591	0.812408	0.816411	0.813777	0.81952	0.772303	0.841712	0.792899	0.743982	0.735842	0.732716	0.624219	0.536101	0.723072	0.764764	0.602296	0.579254	0.440045	0.516111	0.532002	0.462516	0.728236	0.453915	0.428193	0.378732	0.384847	0.426619	0.265103	0.655754	0.408314	0.388617	0.401931	0.340509	0.358979	0.275748	0.643343	0.361694	0.347648	0.484986
	Triglycerides	0.998963	0.998209	0.972406	0.960215	0.951932	1	0.843309	0.843845	0.862522	0.846615	0.854743	0.856851	0.852116	0.846579	0.799562	0.864254	0.839955	0.769425	0.759631	0.752285	0.640637	0.553396	0.734221	0.793664	0.612704	0.589316	0.45042	0.526937	0.54657	0.463503	0.730252	0.469261	0.444192	0.396044	0.40475	0.450865	0.272011	0.635398	0.427419	0.408452	0.427745	0.362101	0.382164	0.290405	0.61971	0.382186	0.368654	0.517378
Large VLDL	Concentration	0.849427	0.851852	0.823463	0.835568	0.846957	0.843309	1	0.999938	0.996837	0.998614	0.92421	0.924727	0.921237	0.892965	0.825915	0.944416	0.92044	0.873263	0.862184	0.862755	0.720121	0.612518	0.847641	0.907575	0.660423	0.629129	0.483367	0.529207	0.53645	0.494617	0.85528	0.47309	0.44251	0.390546	0.388952	0.435024	0.257612	0.739503	0.437575	0.415162	0.424134	0.364824	0.388521	0.284632	0.700971	0.410846	0.395431	0.531288
	Total lipids	0.850268	0.852765	0.825249	0.838282	0.848952	0.843845	0.999938	1	0.996925	0.998028	0.922992	0.923724	0.920466	0.893869	0.827848	0.943869	0.918246	0.873383	0.862631	0.862995	0.722866	0.616142	0.848517	0.905992	0.663655	0.632676	0.487469	0.533746	0.540926	0.49914	0.855282	0.477439	0.447018	0.395241	0.393675	0.439507	0.262879	0.740881	0.441756	0.419418	0.428336	0.369204	0.392733	0.28947	0.702997	0.414678	0.399308	0.534532
	Phospholipids	0.869903	0.872677	0.841825	0.857524	0.864013	0.862522	0.996837	0.996925	1	0.995935	0.944357	0.945303	0.942925	0.915984	0.850323	0.962575	0.937613	0.898081	0.887872	0.886793	0.751073	0.644005	0.873092	0.926252	0.692901	0.661976	0.515671	0.56283	0.57027	0.526424	0.877858	0.506487	0.475621	0.423388	0.421093	0.467612	0.287665	0.76504	0.470514	0.447828	0.457463	0.396131	0.419331	0.31576	0.727861	0.442419	0.426819	0.564541
	Triglycerides	0.851462	0.853612	0.822128	0.828807	0.844591	0.846615	0.998614	0.998028	0.995935	1	0.931319	0.93087	0.926219	0.890171	0.817964	0.948523	0.931992	0.873046	0.860382	0.861997	0.706969	0.594712	0.84398	0.915612	0.645822	0.613051	0.464014	0.508729	0.516486	0.473639	0.855755	0.45348	0.422089	0.369013	0.367421	0.414716	0.233274	0.734192	0.41835	0.395501	0.404962	0.344233	0.368602	0.262085	0.69338	0.392697	0.377016	0.516896
Medium VLDL	Concentration	0.861149	0.86362	0.801561	0.824402	0.812408	0.854743	0.92421	0.922992	0.944357	0.931319	1	0.999702	0.99815	0.964037	0.906186	0.993547	0.993484	0.962514	0.952314	0.941321	0.822228	0.721812	0.924824	0.984212	0.740792	0.709444	0.564636	0.605022	0.609607	0.573001	0.91928	0.55243	0.521633	0.471581	0.467023	0.515975	0.325293	0.783442	0.526203	0.504081	0.512958	0.454747	0.480417	0.365115	0.736352	0.506201	0.491253	0.624026
	Total lipids	0.863856	0.866459	0.805686	0.830545	0.816411	0.856851	0.924727	0.923724	0.945303	0.93087	0.999702	1	0.99912	0.969907	0.915247	0.994888	0.990551	0.965629	0.956307	0.944568	0.832464	0.734624	0.92981	0.982677	0.752771	0.722225	0.578992	0.620073	0.624359	0.588155	0.922278	0.567602	0.537171	0.487254	0.483168	0.531705	0.342222	0.79035	0.541017	0.519069	0.527567	0.470123	0.495679	0.381057	0.745105	0.52019	0.505313	0.636483
	Phospholipids	0.860078	0.862907	0.803471	0.831108	0.813777	0.852116	0.921237	0.920466	0.942925	0.926219	0.99815	0.99912	1	0.975104	0.924241	0.994566	0.985584	0.972163	0.964325	0.952095	0.850673	0.756548	0.939688	0.981095	0.773778	0.744489	0.605538	0.645044	0.648235	0.614596	0.92821	0.594625	0.564779	0.515743	0.511474	0.559119	0.3722	0.802293	0.569053	0.547432	0.555603	0.498973	0.524081	0.410926	0.760026	0.548406	0.533704	0.661893
	Total cholesterol	0.85801	0.861416	0.812369	0.855149	0.81952	0.846579	0.892965	0.893869	0.915984	0.890171	0.964037	0.969907	0.975104	1	0.984378	0.973423	0.929215	0.958064	0.957341	0.934936	0.901505	0.838198	0.937059	0.930303	0.834169	0.812957	0.692183	0.737716	0.738842	0.708199	0.908427	0.691517	0.666629	0.620133	0.62377	0.667413	0.493517	0.811781	0.665021	0.646345	0.649165	0.606602	0.632439	0.522212	0.783928	0.638422	0.625246	0.731555
	Cholesterol esters	0.812549	0.816013	0.7699	0.824515	0.772303	0.799562	0.825915	0.827848	0.850323	0.817964	0.906186	0.915247	0.924241	0.984378	1	0.918875	0.855766	0.919301	0.924534	0.892826	0.921509	0.88942	0.90494	0.860567	0.855479	0.842086	0.745345	0.789466	0.787951	0.763795	0.856649	0.751649	0.732574	0.692622	0.701789	0.740535	0.583428	0.777522	0.730369	0.715636	0.714648	0.686938	0.712712	0.606868	0.759416	0.703992	0.693251	0.77432
	Free cholesterol	0.872713	0.875795	0.826819	0.849812	0.841712	0.864254	0.944416	0.943869	0.962575	0.948523	0.993547	0.994888	0.994566	0.973423	0.918875	1	0.981861	0.960137	0.951302	0.941943	0.827753	0.72805	0.930693	0.976921	0.760542	0.730055	0.584311	0.628243	0.632328	0.596499	0.930755	0.57515	0.544077	0.49114	0.48857	0.536586	0.349395	0.813677	0.54405	0.521322	0.52757	0.470621	0.496454	0.383081	0.773512	0.519436	0.503823	0.635484
	Triglycerides	0.843609	0.845515	0.780285	0.792205	0.792899	0.839955	0.92044	0.918246	0.937613	0.931992	0.993484	0.990551	0.985584	0.929215	0.855766	0.981861	1	0.939059	0.924563	0.917851	0.763674	0.650567	0.893774	0.984461	0.6767	0.64149	0.488719	0.526338	0.532337	0.494195	0.900361	0.472877	0.440259	0.388856	0.382569	0.433178	0.238327	0.749214	0.447496	0.424403	0.434131	0.373164	0.39953	0.281324	0.694254	0.431004	0.415611	0.555179
Small VLDL	Concentration	0.782077	0.786053	0.732382	0.774061	0.743982	0.769425	0.873263	0.873383	0.898081	0.873046	0.962514	0.965629	0.972163	0.958064	0.919301	0.960137	0.939059	1	0.999033	0.992849	0.927413	0.842362	0.990533	0.972567	0.858922	0.833901	0.713128	0.739335	0.733197	0.727033	0.966053	0.680936	0.652641	0.610021	0.595545	0.633924	0.478415	0.865055	0.65772	0.637062	0.641162	0.588273	0.607939	0.512364	0.824522	0.643923	0.62957	0.734624
	Total lipids	0.773169	0.777314	0.724881	0.770097	0.735842	0.759631	0.862184	0.862631	0.887872	0.860382	0.952314	0.956307	0.964325	0.957341	0.924534	0.951302	0.924563	0.999033	1	0.992944	0.942363	0.863173	0.993764	0.961557	0.876734	0.853646	0.738679	0.764254	0.757107	0.753288	0.963544	0.706943	0.679779	0.638668	0.624425	0.661228	0.5108	0.869768	0.684556	0.664601	0.668211	0.617186	0.636037	0.543521	0.832779	0.670813	0.656882	0.756935
	Phospholipids	0.765068	0.769066	0.722071	0.754713	0.732716	0.752285	0.862755	0.862995	0.886793	0.861997	0.941321	0.944568	0.952095	0.934936	0.892826	0.941943	0.917851	0.992849	0.992944	1	0.919745	0.827051	0.995111	0.961129	0.860727	0.835728	0.718156	0.738179	0.728054	0.73495	0.969976	0.676509	0.64755	0.605155	0.587071	0.623158	0.475816	0.879095	0.650287	0.628929	0.635639	0.575977	0.593298	0.505411	0.842101	0.635173	0.620049	0.731078
	Total cholesterol	0.659354	0.664282	0.620147	0.693637	0.624219	0.640637	0.720121	0.722866	0.751073	0.706969	0.822228	0.832464	0.850673	0.901505	0.921509	0.827753	0.763674	0.927413	0.942363	0.919745	1	0.980063	0.944935	0.817576	0.949563	0.943323	0.881783	0.902551	0.89031	0.897719	0.870633	0.860382	0.844814	0.819403	0.810554	0.834044	0.728478	0.826856	0.850125	0.837989	0.835333	0.809412	0.823079	0.752853	0.815222	0.840348	0.831441	0.878514
	Cholesterol esters	0.572847	0.577609	0.536704	0.622264	0.536101	0.553396	0.612518	0.616142	0.644005	0.594712	0.721812	0.734624	0.756548	0.838198	0.88942	0.72805	0.650567	0.842362	0.863173	0.827051	0.980063	1	0.862814	0.703337	0.930653	0.933801	0.904812	0.922314	0.90964	0.917673	0.767976	0.893237	0.885482	0.870453	0.867802	0.884432	0.803418	0.742133	0.893543	0.887066	0.879215	0.874566	0.887469	0.82444	0.740716	0.888474	0.883329	0.893967
	Free cholesterol	0.749416	0.75404	0.710733	0.753352	0.723072	0.734221	0.847641	0.848517	0.873092	0.84398	0.924824	0.92981	0.939688	0.937059	0.90494	0.930693	0.893774	0.990533	0.993764	0.995111	0.944935	0.862814	1	0.943277	0.893716	0.871873	0.761427	0.783423	0.772251	0.780835	0.969634	0.724531	0.697225	0.655493	0.639293	0.672756	0.53405	0.896134	0.699217	0.678765	0.681781	0.628296	0.644672	0.56133	0.86622	0.684461	0.67	0.769156
	Triglycerides	0.801512	0.8046	0.747981	0.768892	0.764764	0.793664	0.907575	0.905992	0.926252	0.915612	0.984212	0.982677	0.981095	0.930303	0.860567	0.976921	0.984461	0.972567	0.961557	0.961129	0.817576	0.703337	0.943277	1	0.73873	0.704185	0.556076	0.584825	0.583887	0.566673	0.951895	0.522329	0.488759	0.438752	0.423766	0.468871	0.292946	0.819198	0.494893	0.470985	0.4766	0.416128	0.43948	0.331219	0.762096	0.481288	0.465028	0.59258
Very small VLDL	Concentration	0.63255	0.637678	0.605287	0.674531	0.602296	0.612704	0.660423	0.663655	0.692901	0.645822	0.740792	0.752771	0.773778	0.834169	0.855479	0.760542	0.6767	0.858922	0.876734	0.860727	0.949563	0.930653	0.893716	0.73873	1	0.998512	0.958309	0.969625	0.956991	0.96278	0.861734	0.940887	0.926044	0.899428	0.887867	0.902506	0.826771	0.902618	0.915597	0.903276	0.900791	0.86719	0.871536	0.835794	0.914288	0.892834	0.883052	0.93007
	Total lipids	0.609505	0.614617	0.584067	0.655569	0.579254	0.589316	0.629129	0.632676	0.661976	0.613051	0.709444	0.722225	0.744489	0.812957	0.842086	0.730055	0.64149	0.833901	0.853646	0.835728	0.943323	0.933801	0.871873	0.704185	0.998512	1	0.969097	0.980357	0.967338	0.973951	0.833562	0.954714	0.94206	0.918383	0.908154	0.92042	0.853002	0.88294	0.931331	0.920495	0.917731	0.887732	0.890833	0.860283	0.899635	0.908899	0.900121	0.939478
	Phospholipids	0.470191	0.474826	0.452051	0.522197	0.440045	0.45042	0.483367	0.487469	0.515671	0.464014	0.564636	0.578992	0.605538	0.692183	0.745345	0.584311	0.488719	0.713128	0.738679	0.718156	0.881783	0.904812	0.761427	0.556076	0.958309	0.969097	1	0.964255	0.938954	0.986011	0.70979	0.981704	0.977986	0.971	0.958733	0.957302	0.938884	0.787646	0.975074	0.970532	0.965785	0.952181	0.950137	0.940711	0.819423	0.963813	0.958835	0.956794
	Total cholesterol	0.547679	0.552616	0.525578	0.606668	0.516111	0.526937	0.529207	0.533746	0.56283	0.508729	0.605022	0.620073	0.645044	0.737716	0.789466	0.628243	0.526338	0.739335	0.764254	0.738179	0.902551	0.922314	0.783423	0.584825	0.969625	0.980357	0.964255	1	0.995037	0.974568	0.723738	0.969999	0.963958	0.947511	0.944961	0.952589	0.901756	0.797916	0.947841	0.941549	0.939183	0.9189	0.918069	0.90398	0.83089	0.921645	0.916192	0.939149
	Cholesterol esters	0.5666	0.571362	0.540505	0.624585	0.532002	0.54657	0.53645	0.540926	0.57027	0.516486	0.609607	0.624359	0.648235	0.738842	0.787951	0.632328	0.532337	0.733197	0.757107	0.728054	0.89031	0.90964	0.772251	0.583887	0.956991	0.967338	0.938954	0.995037	1	0.947639	0.7124	0.955512	0.949018	0.930693	0.930936	0.941516	0.880313	0.786033	0.928879	0.922365	0.921166	0.899037	0.898278	0.883729	0.819852	0.898148	0.892672	0.923232
	Free cholesterol	0.485134	0.490289	0.473469	0.544816	0.462516	0.463503	0.494617	0.49914	0.526424	0.473639	0.573001	0.588155	0.614596	0.708199	0.763795	0.596499	0.494195	0.727033	0.753288	0.73495	0.897719	0.917673	0.780835	0.566673	0.96278	0.973951	0.986011	0.974568	0.947639	1	0.723671	0.96614	0.961326	0.94983	0.940841	0.941419	0.916364	0.795598	0.954918	0.949355	0.944323	0.929099	0.928122	0.915656	0.824888	0.940208	0.935021	0.939557
	Triglycerides	0.744888	0.749691	0.711541	0.747162	0.728236	0.730252	0.85528	0.855282	0.877858	0.855755	0.91928	0.922278	0.92821	0.908427	0.856649	0.930755	0.900361	0.966053	0.963544	0.969976	0.870633	0.767976	0.969634	0.951895	0.861734	0.833562	0.70979	0.723738	0.7124	0.723671	1	0.661451	0.628645	0.57827	0.557194	0.590842	0.453129	0.950078	0.62275	0.598571	0.597268	0.538445	0.554553	0.474211	0.909651	0.601431	0.584005	0.69135
IDL	Concentration	0.488453	0.49294	0.466063	0.541394	0.453915	0.469261	0.47309	0.477439	0.506487	0.45348	0.55243	0.567602	0.594625	0.691517	0.751649	0.57515	0.472877	0.680936	0.706943	0.676509	0.860382	0.893237	0.724531	0.522329	0.940887	0.954714	0.981704	0.969999	0.955512	0.96614	0.661451	1	0.99891	0.991893	0.989427	0.991345	0.960561	0.746299	0.993302	0.990451	0.988994	0.97585	0.973516	0.966312	0.794611	0.976319	0.97307	0.97904
	Total lipids	0.463183	0.467527	0.44184	0.517658	0.428193	0.444192	0.44251	0.447018	0.475621	0.422089	0.521633	0.537171	0.564779	0.666629	0.732574	0.544077	0.440259	0.652641	0.679779	0.64755	0.844814	0.885482	0.697225	0.488759	0.926044	0.94206	0.977986	0.963958	0.949018	0.961326	0.628645	0.99891	1	0.996153	0.994753	0.99463	0.971334	0.716462	0.995182	0.993822	0.992263	0.982877	0.979722	0.976211	0.76792	0.979658	0.977434	0.976054
	Phospholipids	0.414711	0.41883	0.394379	0.470816	0.378732	0.396044	0.390546	0.395241	0.423388	0.369013	0.471581	0.487254	0.515743	0.620133	0.692622	0.49114	0.388856	0.610021	0.638668	0.605155	0.819403	0.870453	0.655493	0.438752	0.899428	0.918383	0.971	0.947511	0.930693	0.94983	0.57827	0.991893	0.996153	1	0.996372	0.991899	0.984547	0.666682	0.994439	0.995517	0.994915	0.989877	0.984358	0.989275	0.720776	0.983249	0.982679	0.968428
	Total cholesterol	0.422741	0.426647	0.401644	0.477728	0.384847	0.40475	0.388952	0.393675	0.421093	0.367421	0.467023	0.483168	0.511474	0.62377	0.701789	0.48857	0.382569	0.595545	0.624425	0.587071	0.810554	0.867802	0.639293	0.423766	0.887867	0.908154	0.958733	0.944961	0.930936	0.940841	0.557194	0.989427	0.994753	0.996372	1	0.997623	0.982868	0.645391	0.991915	0.993636	0.992305	0.991136	0.987644	0.987313	0.702964	0.978694	0.978708	0.965369
	Cholesterol esters	0.468445	0.472311	0.442704	0.518633	0.426619	0.450865	0.435024	0.439507	0.467612	0.414716	0.515975	0.531705	0.559119	0.667413	0.740535	0.536586	0.433178	0.633924	0.661228	0.623158	0.834044	0.884432	0.672756	0.468871	0.902506	0.92042	0.957302	0.952589	0.941516	0.941419	0.590842	0.991345	0.99463	0.991899	0.997623	1	0.967902	0.667628	0.991307	0.991603	0.991539	0.986355	0.985248	0.975665	0.722005	0.975569	0.974739	0.973635
	Free cholesterol	0.290709	0.294646	0.283067	0.357846	0.265103	0.272011	0.257612	0.262879	0.287665	0.233274	0.325293	0.342222	0.3722	0.493517	0.583428	0.349395	0.238327	0.478415	0.5108	0.475816	0.728478	0.803418	0.53405	0.292946	0.826771	0.853002	0.938884	0.901756	0.880313	0.916364	0.453129	0.960561	0.971334	0.984547	0.982868	0.967902	1	0.569171	0.969966	0.975531	0.970383	0.980941	0.971432	0.995259	0.633922	0.964035	0.966363	0.919684
	Triglycerides	0.654444	0.660339	0.639662	0.686091	0.655754	0.635398	0.739503	0.740881	0.76504	0.734192	0.783442	0.79035	0.802293	0.811781	0.777522	0.813677	0.749214	0.865055	0.869768	0.879095	0.826856	0.742133	0.896134	0.819198	0.902618	0.88294	0.787646	0.797916	0.786033	0.795598	0.950078	0.746299	0.716462	0.666682	0.645391	0.667628	0.569171	1	0.695904	0.672944	0.666415	0.610411	0.617476	0.573284	0.988971	0.663332	0.646027	0.735401
Large LDL	Concentration	0.445777	0.449968	0.422498	0.495702	0.408314	0.427419	0.437575	0.441756	0.470514	0.41835	0.526203	0.541017	0.569053	0.665021	0.730369	0.54405	0.447496	0.65772	0.684556	0.650287	0.850125	0.893543	0.699217	0.494893	0.915597	0.931331	0.975074	0.947841	0.928879	0.954918	0.62275	0.993302	0.995182	0.994439	0.991915	0.991307	0.969966	0.695904	1	0.9994	0.99627	0.992268	0.990777	0.980938	0.744825	0.993838	0.992407	0.982353
	Total lipids	0.42658	0.430648	0.403737	0.477284	0.388617	0.408452	0.415162	0.419418	0.447828	0.395501	0.504081	0.519069	0.547432	0.646345	0.715636	0.521322	0.424403	0.637062	0.664601	0.628929	0.837989	0.887066	0.678765	0.470985	0.903276	0.920495	0.970532	0.941549	0.922365	0.949355	0.598571	0.990451	0.993822	0.995517	0.993636	0.991603	0.975531	0.672944	0.9994	1	0.996737	0.995605	0.993568	0.986178	0.723528	0.994648	0.993978	0.978393
	Phospholipids	0.44505	0.44885	0.419052	0.48935	0.401931	0.427745	0.424134	0.428336	0.457463	0.404962	0.512958	0.527567	0.555603	0.649165	0.714648	0.52757	0.434131	0.641162	0.668211	0.635639	0.835333	0.879215	0.681781	0.4766	0.900791	0.917731	0.965785	0.939183	0.921166	0.944323	0.597268	0.988994	0.992263	0.994915	0.992305	0.991539	0.970383	0.666415	0.99627	0.996737	1	0.989919	0.986141	0.982706	0.718828	0.988236	0.987636	0.984976
	Total cholesterol	0.379521	0.383269	0.357486	0.43222	0.340509	0.362101	0.364824	0.369204	0.396131	0.344233	0.454747	0.470123	0.498973	0.606602	0.686938	0.470621	0.373164	0.588273	0.617186	0.575977	0.809412	0.874566	0.628296	0.416128	0.86719	0.887732	0.952181	0.9189	0.899037	0.929099	0.538445	0.97585	0.982877	0.989877	0.991136	0.986355	0.980941	0.610411	0.992268	0.995605	0.989919	1	0.99852	0.991446	0.662596	0.992632	0.993914	0.960981
	Cholesterol esters	0.399226	0.402909	0.375752	0.449385	0.358979	0.382164	0.388521	0.392733	0.419331	0.368602	0.480417	0.495679	0.524081	0.632439	0.712712	0.496454	0.39953	0.607939	0.636037	0.593298	0.823079	0.887469	0.644672	0.43948	0.871536	0.890833	0.950137	0.918069	0.898278	0.928122	0.554553	0.973516	0.979722	0.984358	0.987644	0.985248	0.971432	0.617476	0.990777	0.993568	0.986141	0.99852	1	0.983355	0.666369	0.991909	0.992791	0.960861
	Free cholesterol	0.308488	0.312324	0.29306	0.369158	0.275748	0.290405	0.284632	0.28947	0.31576	0.262085	0.365115	0.381057	0.410926	0.522212	0.606868	0.383081	0.281324	0.512364	0.543521	0.505411	0.752853	0.82444	0.56133	0.331219	0.835794	0.860283	0.940711	0.90398	0.883729	0.915656	0.474211	0.966312	0.976211	0.989275	0.987313	0.975665	0.995259	0.573284	0.980938	0.986178	0.982706	0.991446	0.983355	1	0.634845	0.97965	0.982219	0.941081
	Triglycerides	0.639494	0.645469	0.630325	0.676883	0.643343	0.61971	0.700971	0.702997	0.727861	0.69338	0.736352	0.745105	0.760026	0.783928	0.759416	0.773512	0.694254	0.824522	0.832779	0.842101	0.815222	0.740716	0.86622	0.762096	0.914288	0.899635	0.819423	0.83089	0.819852	0.824888	0.909651	0.794611	0.76792	0.720776	0.702964	0.722005	0.633922	0.988971	0.744825	0.723528	0.718828	0.662596	0.666369	0.634845	1	0.709008	0.692833	0.780184
Medium LDL	Concentration	0.399747	0.403729	0.376374	0.446309	0.361694	0.382186	0.410846	0.414678	0.442419	0.392697	0.506201	0.52019	0.548406	0.638422	0.703992	0.519436	0.431004	0.643923	0.670813	0.635173	0.840348	0.888474	0.684461	0.481288	0.892834	0.908899	0.963813	0.921645	0.898148	0.940208	0.601431	0.976319	0.979658	0.983249	0.978694	0.975569	0.964035	0.663332	0.993838	0.994648	0.988236	0.992632	0.991909	0.97965	0.709008	1	0.999674	0.974264
	Total lipids	0.386074	0.389986	0.362775	0.433247	0.347648	0.368654	0.395431	0.399308	0.426819	0.377016	0.491253	0.505313	0.533704	0.625246	0.693251	0.503823	0.415611	0.62957	0.656882	0.620049	0.831441	0.883329	0.67	0.465028	0.883052	0.900121	0.958835	0.916192	0.892672	0.935021	0.584005	0.97307	0.977434	0.982679	0.978708	0.974739	0.966363	0.646027	0.992407	0.993978	0.987636	0.993914	0.992791	0.982219	0.692833	0.999674	1	0.971112
	Phospholipids	0.533301	0.537028	0.499819	0.559937	0.484986	0.517378	0.531288	0.534532	0.564541	0.516896	0.624026	0.636483	0.661893	0.731555	0.77432	0.635484	0.555179	0.734624	0.756935	0.731078	0.878514	0.893967	0.769156	0.59258	0.93007	0.939478	0.956794	0.939149	0.923232	0.939557	0.69135	0.97904	0.976054	0.968428	0.965369	0.973635	0.919684	0.735401	0.982353	0.978393	0.984976	0.960981	0.960861	0.941081	0.780184	0.974264	0.971112	1
	Total cholesterol	0.302508	0.306053	0.283038	0.355099	0.266468	0.285876	0.311715	0.315746	0.34049	0.291964	0.408036	0.422591	0.451497	0.555647	0.639587	0.419473	0.330433	0.549633	0.578783	0.53415	0.780458	0.856748	0.58808	0.377885	0.822233	0.84379	0.924412	0.872507	0.847066	0.897514	0.493493	0.939277	0.948675	0.961444	0.960912	0.951838	0.963465	0.555088	0.969537	0.975061	0.962362	0.988226	0.988335	0.977725	0.601791	0.985804	0.988766	0.928664
	Cholesterol esters	0.260701	0.263639	0.247972	0.312022	0.232664	0.246352	0.282031	0.285688	0.303744	0.263213	0.369043	0.384029	0.410834	0.535595	0.635851	0.387537	0.292776	0.491371	0.519006	0.466743	0.724548	0.820419	0.52144	0.331152	0.745362	0.766873	0.850295	0.795033	0.768711	0.82518	0.435402	0.862769	0.873647	0.882979	0.893101	0.885325	0.895904	0.486605	0.898494	0.905397	0.878268	0.931455	0.94228	0.904782	0.52418	0.920458	0.923735	0.836336
	Free cholesterol	0.374245	0.378101	0.35143	0.418439	0.335997	0.357206	0.373807	0.377698	0.405356	0.355977	0.463823	0.477612	0.505895	0.592482	0.656036	0.476981	0.389581	0.598419	0.625776	0.592584	0.797091	0.843269	0.643221	0.435136	0.864293	0.882668	0.938241	0.907439	0.887095	0.919165	0.555148	0.967558	0.972511	0.977655	0.975415	0.971615	0.962447	0.629095	0.983876	0.985624	0.985996	0.982168	0.976659	0.980241	0.687363	0.987789	0.988919	0.975434
	Triglycerides	0.620375	0.625966	0.613337	0.649903	0.623549	0.601735	0.689338	0.691235	0.715251	0.682259	0.721321	0.729709	0.744988	0.764188	0.737677	0.757457	0.68098	0.818034	0.826869	0.842544	0.809821	0.732681	0.865477	0.753244	0.909059	0.894618	0.828095	0.819692	0.802726	0.827576	0.90276	0.79596	0.770289	0.727234	0.705346	0.720919	0.645353	0.979643	0.751876	0.731167	0.727218	0.670838	0.673328	0.645636	0.993619	0.722327	0.706312	0.788544
Small LDL	Concentration	0.403796	0.407542	0.381912	0.443265	0.364741	0.387124	0.41304	0.416738	0.443887	0.395844	0.502827	0.516411	0.544149	0.628951	0.689378	0.516636	0.429862	0.639713	0.666249	0.636184	0.828372	0.869007	0.684302	0.479679	0.888305	0.90408	0.959793	0.914217	0.888372	0.938371	0.601068	0.972364	0.975494	0.978765	0.973571	0.969873	0.960343	0.664346	0.989628	0.990063	0.986558	0.985454	0.983203	0.97553	0.714296	0.996371	0.995986	0.978038
	Total lipids	0.383943	0.387635	0.362878	0.425032	0.345238	0.36732	0.391891	0.395666	0.422451	0.374258	0.48159	0.495322	0.523389	0.610555	0.674215	0.495088	0.407888	0.620194	0.647354	0.616014	0.816344	0.861774	0.665287	0.457423	0.876379	0.893477	0.954154	0.907889	0.881938	0.932497	0.579039	0.968733	0.973121	0.978351	0.973787	0.968822	0.964047	0.644293	0.988009	0.989371	0.985617	0.987078	0.984232	0.979186	0.695966	0.996114	0.996445	0.97362
	Phospholipids	0.523144	0.526377	0.496533	0.534954	0.477776	0.509387	0.517369	0.520249	0.548044	0.505534	0.593211	0.604801	0.629191	0.688855	0.721141	0.608399	0.530187	0.697546	0.71881	0.706135	0.823911	0.825222	0.741823	0.564351	0.892629	0.901624	0.919814	0.898104	0.878505	0.908218	0.66581	0.945901	0.942512	0.932502	0.930963	0.938513	0.887751	0.718827	0.948411	0.943653	0.955184	0.921555	0.91913	0.907611	0.775484	0.941021	0.937711	0.982641
	Total cholesterol	0.275654	0.279092	0.259287	0.327388	0.241232	0.259305	0.285162	0.289232	0.313178	0.26532	0.376646	0.39111	0.420103	0.522716	0.605989	0.388635	0.299819	0.524009	0.553759	0.512424	0.758367	0.834107	0.567285	0.35045	0.809732	0.832436	0.920225	0.862979	0.835297	0.893489	0.473026	0.933713	0.944104	0.959108	0.956957	0.94488	0.967542	0.542188	0.964957	0.971087	0.959101	0.984287	0.981948	0.97997	0.592778	0.983319	0.986757	0.923729
	Cholesterol esters	0.230525	0.233587	0.217461	0.28347	0.200345	0.215443	0.246873	0.250761	0.271274	0.227219	0.336678	0.351187	0.37909	0.491137	0.584733	0.349307	0.260989	0.478575	0.507936	0.460592	0.721645	0.814768	0.515764	0.309235	0.757976	0.781294	0.878104	0.812549	0.784221	0.84683	0.425762	0.883649	0.895759	0.912052	0.913573	0.89991	0.93041	0.488313	0.921167	0.929044	0.906855	0.952641	0.955817	0.939854	0.530021	0.94649	0.950587	0.860811
	Free cholesterol	0.363495	0.367257	0.346681	0.402752	0.329282	0.347122	0.365671	0.369434	0.395026	0.348927	0.444638	0.458088	0.485893	0.568432	0.626523	0.461518	0.373458	0.577362	0.604296	0.578043	0.767381	0.805501	0.629147	0.418702	0.840339	0.858654	0.911138	0.882986	0.860072	0.901428	0.539516	0.943948	0.948604	0.951368	0.951129	0.947184	0.939238	0.617078	0.960405	0.9616	0.963223	0.955813	0.949637	0.956305	0.68285	0.966228	0.967381	0.961607
	Triglycerides	0.747513	0.75193	0.72646	0.748448	0.731161	0.73309	0.805293	0.806313	0.829757	0.802621	0.843997	0.850154	0.860984	0.863667	0.823718	0.870606	0.812222	0.901403	0.90491	0.918441	0.848499	0.755717	0.929242	0.859917	0.899926	0.879729	0.790696	0.788861	0.773412	0.79443	0.949762	0.762258	0.73426	0.6875	0.670193	0.696166	0.583345	0.961075	0.723447	0.701311	0.703869	0.640683	0.650326	0.594022	0.962483	0.696043	0.679436	0.786338
Very large HDL	Concentration	0.0175964	0.0169799	0.0679627	0.0347197	0.0428543	0.016424	-0.112794	-0.10914	-0.117822	-0.125848	-0.209808	-0.197808	-0.191763	-0.0710789	-0.00710229	-0.144064	-0.25485	-0.188186	-0.172841	-0.158576	-0.0733792	-0.0371081	-0.12043	-0.251867	0.13168	0.153771	0.227799	0.206165	0.187116	0.240588	-0.0812477	0.262386	0.273891	0.267934	0.290717	0.267344	0.348104	0.115575	0.228155	0.232034	0.22785	0.231782	0.219848	0.283439	0.205583	0.188003	0.18816	0.175016
	Total lipids	0.0157264	0.0150384	0.065474	0.0315115	0.0398885	0.0148122	-0.114179	-0.110576	-0.11929	-0.127016	-0.210717	-0.198824	-0.192728	-0.0729585	-0.00916773	-0.145513	-0.255347	-0.189407	-0.174042	-0.160052	-0.0741521	-0.0374845	-0.121825	-0.253143	0.131171	0.15348	0.228222	0.206728	0.187879	0.24069	-0.0839154	0.264172	0.275922	0.270295	0.293409	0.270005	0.35087	0.11245	0.23096	0.235038	0.230984	0.23523	0.223172	0.287122	0.203245	0.191866	0.192241	0.178896
	Phospholipids	-0.113474	-0.114146	-0.0512473	-0.0844826	-0.0718477	-0.114525	-0.226932	-0.223056	-0.236612	-0.241951	-0.340514	-0.328705	-0.323566	-0.19723	-0.124278	-0.274118	-0.383473	-0.315294	-0.299909	-0.28313	-0.189931	-0.140007	-0.248139	-0.376047	0.00400098	0.0279643	0.120869	0.0847273	0.0633717	0.129446	-0.204648	0.142503	0.157325	0.159264	0.179724	0.150284	0.256427	-0.00763123	0.110338	0.11687	0.110346	0.124737	0.11188	0.183406	0.0737558	0.0714556	0.0729139	0.0367978
	Total cholesterol	0.101929	0.101087	0.139221	0.104941	0.109573	0.101766	-0.0250311	-0.0219644	-0.0274407	-0.0351937	-0.101289	-0.0899112	-0.0827601	0.0286579	0.0863252	-0.0403254	-0.144889	-0.0842398	-0.069208	-0.0616079	0.0244334	0.0550174	-0.0209175	-0.149198	0.224253	0.24534	0.306315	0.296636	0.280612	0.320741	0.00463952	0.356557	0.366669	0.35661	0.383272	0.365719	0.423261	0.186746	0.329801	0.332802	0.328379	0.331144	0.321851	0.372909	0.282145	0.29817	0.298635	0.296285
	Cholesterol esters	0.121467	0.120715	0.156477	0.123292	0.126155	0.121007	-0.00448082	-0.00147334	-0.00597805	-0.0142834	-0.0760506	-0.0647481	-0.0572072	0.0513601	0.106413	-0.0158233	-0.119549	-0.0565344	-0.0413965	-0.0341024	0.0506226	0.0782159	0.00751116	-0.1227	0.24858	0.269112	0.326155	0.318598	0.302553	0.341957	0.0301663	0.3767	0.386033	0.374919	0.400908	0.384254	0.437928	0.209832	0.351094	0.353514	0.348576	0.350434	0.341545	0.389994	0.305943	0.321342	0.32156	0.321077
	Free cholesterol	0.0511735	0.0501468	0.0932809	0.0582164	0.0664131	0.0516849	-0.0712018	-0.0680571	-0.0762149	-0.0822389	-0.157617	-0.146204	-0.140029	-0.0221165	0.0423794	-0.095796	-0.200997	-0.147325	-0.13282	-0.126015	-0.035488	0.00373869	-0.088126	-0.208428	0.162638	0.18472	0.25457	0.239594	0.224156	0.264555	-0.0562947	0.303366	0.315362	0.308139	0.336507	0.317258	0.382668	0.126858	0.27514	0.279686	0.275606	0.282608	0.273182	0.327835	0.217798	0.240259	0.241438	0.232183
	Triglycerides	0.743982	0.746933	0.74374	0.776939	0.741886	0.732545	0.635384	0.638416	0.650994	0.625794	0.61502	0.626553	0.63023	0.717279	0.726668	0.670071	0.564492	0.587466	0.591078	0.571131	0.576327	0.53722	0.597822	0.555686	0.656846	0.648358	0.553547	0.626069	0.634067	0.582538	0.638289	0.593814	0.575908	0.525532	0.544022	0.57076	0.460272	0.696315	0.534144	0.518568	0.516139	0.478826	0.491808	0.442165	0.725781	0.470549	0.458068	0.549332
Large LDL	Concentration	-0.0802768	-0.0813495	-0.00709753	-0.0690564	-0.0269685	-0.078152	-0.188987	-0.186094	-0.203937	-0.198624	-0.363584	-0.356936	-0.356378	-0.29701	-0.282908	-0.30326	-0.381523	-0.378461	-0.372525	-0.326627	-0.347451	-0.349302	-0.317122	-0.389318	-0.189248	-0.176612	-0.133354	-0.137432	-0.147304	-0.110953	-0.270614	-0.116565	-0.110121	-0.114825	-0.101227	-0.120359	-0.0489706	-0.114487	-0.158609	-0.157266	-0.142029	-0.168404	-0.184774	-0.112639	-0.0412236	-0.207889	-0.209297	-0.180778
	Total lipids	-0.0961605	-0.0973261	-0.0226942	-0.0851051	-0.0425829	-0.0937306	-0.202844	-0.199989	-0.218429	-0.212419	-0.378512	-0.372029	-0.371693	-0.312747	-0.298049	-0.318784	-0.395631	-0.393659	-0.387786	-0.342293	-0.36159	-0.361663	-0.332848	-0.403752	-0.204212	-0.191263	-0.145481	-0.151204	-0.161292	-0.123655	-0.286164	-0.129283	-0.12231	-0.125948	-0.112388	-0.132279	-0.0577606	-0.130573	-0.170127	-0.168343	-0.153613	-0.178148	-0.19467	-0.121533	-0.0579446	-0.218017	-0.219105	-0.193964
	Phospholipids	-0.0707812	-0.0719868	0.00288847	-0.0628664	-0.0192586	-0.0683164	-0.175344	-0.172489	-0.18998	-0.184986	-0.351595	-0.344909	-0.343019	-0.285941	-0.272567	-0.292067	-0.370147	-0.362656	-0.356055	-0.307816	-0.32827	-0.330408	-0.299791	-0.377958	-0.174397	-0.161409	-0.114467	-0.122312	-0.132819	-0.0949762	-0.262819	-0.0976131	-0.0907538	-0.0936832	-0.0807861	-0.0996747	-0.0297625	-0.111768	-0.136351	-0.134679	-0.116983	-0.145646	-0.16216	-0.0909869	-0.0364667	-0.183881	-0.185089	-0.154036
	Total cholesterol	-0.149666	-0.15115	-0.0764257	-0.138306	-0.0950622	-0.146077	-0.245154	-0.242538	-0.263804	-0.254203	-0.425383	-0.419751	-0.421144	-0.364614	-0.349078	-0.368161	-0.438265	-0.445724	-0.440969	-0.399061	-0.415751	-0.410521	-0.389944	-0.448534	-0.263803	-0.250725	-0.200909	-0.209348	-0.219053	-0.180305	-0.337625	-0.187185	-0.179036	-0.180284	-0.166578	-0.188251	-0.105528	-0.186657	-0.22496	-0.221981	-0.210665	-0.227163	-0.243375	-0.169237	-0.119788	-0.26788	-0.268049	-0.255581
	Cholesterol esters	-0.136185	-0.137687	-0.0633859	-0.126792	-0.0819419	-0.132393	-0.233882	-0.231353	-0.252459	-0.242378	-0.414352	-0.408889	-0.410686	-0.356154	-0.343208	-0.35684	-0.42628	-0.438303	-0.434188	-0.391255	-0.414863	-0.412976	-0.383235	-0.437844	-0.263288	-0.251118	-0.205969	-0.211711	-0.220569	-0.184603	-0.328907	-0.191642	-0.184343	-0.1873	-0.173182	-0.193558	-0.115522	-0.179328	-0.23091	-0.228551	-0.216759	-0.235226	-0.25089	-0.178894	-0.112929	-0.275145	-0.275726	-0.258519
	Free cholesterol	-0.187528	-0.188893	-0.113981	-0.168898	-0.132295	-0.184785	-0.271777	-0.268894	-0.290614	-0.282704	-0.450565	-0.444409	-0.444412	-0.382021	-0.358468	-0.394847	-0.466647	-0.458393	-0.451615	-0.413919	-0.407592	-0.391794	-0.401356	-0.472119	-0.255616	-0.239858	-0.176058	-0.192692	-0.204691	-0.158616	-0.355552	-0.164843	-0.154187	-0.149936	-0.138117	-0.163683	-0.067016	-0.201587	-0.197806	-0.192922	-0.183293	-0.193508	-0.211433	-0.130972	-0.134399	-0.236251	-0.235153	-0.238038
	Triglycerides	0.556253	0.56005	0.58786	0.615676	0.592435	0.541931	0.440824	0.4452	0.452377	0.425707	0.364941	0.37707	0.38044	0.464441	0.467601	0.430769	0.315208	0.365344	0.37104	0.381576	0.361753	0.315074	0.40426	0.331386	0.472995	0.467811	0.382549	0.462532	0.47096	0.424191	0.456535	0.405758	0.389382	0.345095	0.35429	0.36914	0.304929	0.566392	0.326668	0.311844	0.319696	0.264366	0.263513	0.263306	0.605972	0.246168	0.233538	0.331884
Medium LDL	Concentration	0.139246	0.136665	0.184813	0.0743254	0.155602	0.148941	0.035024	0.0350111	0.0286109	0.040128	-0.0722198	-0.0721311	-0.0712778	-0.0857292	-0.11716	-0.0421094	-0.0656756	-0.137372	-0.140989	-0.0715676	-0.205512	-0.254955	-0.103917	-0.110828	-0.156956	-0.157969	-0.156264	-0.163121	-0.171222	-0.140309	-0.120077	-0.137096	-0.138684	-0.150743	-0.133272	-0.124749	-0.154663	-0.102347	-0.155642	-0.159522	-0.117834	-0.18023	-0.182007	-0.175563	-0.0484829	-0.193191	-0.196763	-0.0841153
	Total lipids	0.106291	0.103587	0.153921	0.0423538	0.124275	0.116334	0.00171748	0.00173555	-0.00564949	0.00659554	-0.10831	-0.108242	-0.107367	-0.12031	-0.14909	-0.0782194	-0.101422	-0.172693	-0.175915	-0.10693	-0.234807	-0.279627	-0.138353	-0.14705	-0.185119	-0.184834	-0.176605	-0.186118	-0.194855	-0.16098	-0.155666	-0.156652	-0.156823	-0.166641	-0.148634	-0.141989	-0.164538	-0.135068	-0.172982	-0.175825	-0.134682	-0.193857	-0.196352	-0.186357	-0.079669	-0.208642	-0.211465	-0.105126
	Phospholipids	0.18755	0.185906	0.236136	0.131441	0.211766	0.194656	0.0864279	0.0866146	0.0820681	0.0911882	-0.0271041	-0.0262957	-0.0246888	-0.0389725	-0.0780703	0.0115564	-0.0223192	-0.0873767	-0.0909266	-0.0201562	-0.16324	-0.223734	-0.0474843	-0.0604577	-0.0876995	-0.0905098	-0.107526	-0.0966117	-0.0991054	-0.0889614	-0.0470269	-0.0836964	-0.0892181	-0.11	-0.0930231	-0.0823168	-0.121313	-0.0012974	-0.113593	-0.120569	-0.0819958	-0.150493	-0.152981	-0.144428	0.0586477	-0.158344	-0.164069	-0.0396769
	Total cholesterol	-0.0818464	-0.0857166	-0.0298227	-0.145399	-0.0632523	-0.0685499	-0.185069	-0.185145	-0.198184	-0.180767	-0.299387	-0.300211	-0.30031	-0.308353	-0.320381	-0.276992	-0.288412	-0.364335	-0.366305	-0.304021	-0.395362	-0.410361	-0.333832	-0.340644	-0.362349	-0.355451	-0.306572	-0.339479	-0.353792	-0.29585	-0.364874	-0.286194	-0.277401	-0.270858	-0.250734	-0.25401	-0.237056	-0.353457	-0.283595	-0.279603	-0.241054	-0.278164	-0.282961	-0.259886	-0.298697	-0.303645	-0.301491	-0.23674
	Cholesterol esters	-0.110772	-0.115036	-0.0610759	-0.176931	-0.0952051	-0.0962829	-0.214463	-0.214693	-0.228761	-0.209744	-0.326829	-0.328156	-0.329052	-0.338081	-0.347684	-0.308003	-0.313974	-0.396037	-0.398395	-0.338489	-0.425249	-0.435048	-0.369525	-0.370064	-0.401208	-0.393663	-0.338809	-0.37582	-0.390468	-0.33013	-0.403976	-0.318431	-0.308099	-0.298383	-0.277633	-0.281796	-0.260877	-0.40131	-0.311712	-0.30642	-0.267904	-0.300835	-0.305388	-0.28256	-0.349374	-0.328558	-0.32545	-0.267463
	Free cholesterol	0.0412238	0.0391003	0.0999916	-0.00880763	0.071115	0.0491347	-0.0537691	-0.0532061	-0.0618232	-0.0515421	-0.172344	-0.171067	-0.167917	-0.171342	-0.19234	-0.136552	-0.169676	-0.217495	-0.217761	-0.148949	-0.254079	-0.289236	-0.172395	-0.204428	-0.187156	-0.183054	-0.160821	-0.174843	-0.187234	-0.141499	-0.189567	-0.140848	-0.138604	-0.145261	-0.128081	-0.127383	-0.128193	-0.144376	-0.154955	-0.156351	-0.118953	-0.171572	-0.177115	-0.154317	-0.0805824	-0.18719	-0.188893	-0.0989486
	Triglycerides	0.832815	0.83557	0.803309	0.810914	0.81283	0.824748	0.837737	0.838155	0.857411	0.838442	0.861583	0.864082	0.86504	0.846184	0.790922	0.87232	0.844479	0.838078	0.831201	0.853767	0.708992	0.602063	0.825519	0.846193	0.659574	0.631448	0.484967	0.547833	0.559673	0.500943	0.818893	0.466504	0.435895	0.386611	0.379675	0.425436	0.246796	0.729039	0.413927	0.391242	0.416976	0.331046	0.348359	0.262851	0.699356	0.361699	0.344895	0.511478
Small LDL	Concentration	0.274047	0.273856	0.285042	0.201559	0.280458	0.278569	0.342498	0.340053	0.346189	0.35608	0.320459	0.315836	0.321566	0.240718	0.167741	0.32335	0.342795	0.297818	0.290588	0.356132	0.176623	0.0843663	0.317374	0.329185	0.12551	0.108177	0.0554061	0.0463435	0.0408988	0.0564763	0.264026	0.0563226	0.0409495	0.0185588	0.0186274	0.0456057	-0.055262	0.191383	0.0620805	0.050211	0.0849709	0.0146076	0.0233846	-0.0234378	0.209539	0.0624403	0.0551287	0.18879
	Total lipids	0.230014	0.229744	0.244892	0.159833	0.23921	0.234594	0.300752	0.298456	0.303669	0.313504	0.27564	0.27133	0.278035	0.200902	0.133167	0.278936	0.296734	0.259253	0.253437	0.318937	0.152259	0.0675028	0.282469	0.284606	0.102582	0.0876582	0.0473712	0.0313507	0.0235304	0.047476	0.222998	0.0493411	0.0362987	0.017803	0.018249	0.0421099	-0.0471344	0.155352	0.0596961	0.0494305	0.0839197	0.0176972	0.0251507	-0.016042	0.177764	0.0637194	0.0575751	0.181797
	Phospholipids	0.271932	0.269483	0.288221	0.176099	0.278461	0.285106	0.2565	0.25305	0.247942	0.276528	0.183181	0.174915	0.166621	0.0741596	-0.0184458	0.19279	0.227912	0.0644083	0.0445916	0.113204	-0.144437	-0.252089	0.0563769	0.169664	-0.175913	-0.199365	-0.293247	-0.256834	-0.244928	-0.275307	0.0679432	-0.280277	-0.298556	-0.333481	-0.319708	-0.2859	-0.403578	-0.00951199	-0.300461	-0.314281	-0.278763	-0.351344	-0.338137	-0.390895	-0.00399359	-0.325205	-0.33419	-0.175505
	Total cholesterol	-0.172143	-0.170296	-0.149371	-0.157038	-0.154824	-0.179751	-0.0485645	-0.0471713	-0.0369441	-0.0571734	-0.0145572	-0.00969133	0.0157299	0.025363	0.0579146	-0.0201508	-0.0426257	0.134605	0.156672	0.178057	0.292913	0.330156	0.197857	0.0154406	0.26316	0.280648	0.397238	0.291464	0.254016	0.366186	0.0594762	0.386253	0.399966	0.434917	0.419036	0.399066	0.462431	0.0728896	0.449851	0.45904	0.469871	0.473931	0.462564	0.490953	0.122092	0.503242	0.510339	0.465247
	Cholesterol esters	-0.230313	-0.228124	-0.214138	-0.193431	-0.218198	-0.240418	-0.108138	-0.105913	-0.0944917	-0.121824	-0.0543729	-0.047552	-0.0205197	0.0123854	0.0694012	-0.0645026	-0.0935774	0.122713	0.149494	0.152174	0.334212	0.402057	0.183892	-0.0222931	0.309799	0.333114	0.474383	0.359186	0.320756	0.433959	0.0435372	0.456778	0.475299	0.52037	0.500194	0.471667	0.564862	0.0723241	0.525244	0.538329	0.539723	0.564164	0.550053	0.58954	0.115885	0.584502	0.593882	0.505541
	Free cholesterol	0.187088	0.185833	0.218449	0.108301	0.212144	0.196382	0.198813	0.195898	0.190665	0.216801	0.125344	0.118541	0.114154	0.0306338	-0.0543566	0.141911	0.164976	0.0358277	0.0203377	0.0905648	-0.141169	-0.242037	0.047816	0.122805	-0.164712	-0.183802	-0.259075	-0.236587	-0.236952	-0.227779	0.0469197	-0.241676	-0.25722	-0.289514	-0.275123	-0.247974	-0.341691	-0.00792591	-0.250543	-0.262952	-0.231936	-0.296982	-0.286826	-0.327315	0.0141932	-0.262357	-0.26948	-0.128502
	Triglycerides	0.715902	0.72014	0.663948	0.69832	0.697599	0.705731	0.840845	0.839018	0.860298	0.850173	0.913874	0.911313	0.909782	0.844604	0.762627	0.909434	0.921071	0.904213	0.891798	0.899024	0.733981	0.610684	0.879838	0.943172	0.662131	0.625238	0.449512	0.51628	0.532297	0.461662	0.902363	0.427319	0.390055	0.332674	0.318027	0.366333	0.180851	0.800727	0.387342	0.361114	0.3643	0.298608	0.319727	0.220379	0.747469	0.365669	0.348237	0.488255
Ratio to total lipids in chylomicrones and extremely large VLDL	Phospholipids*	0.699288	0.704499	0.881543	0.683721	0.871787	0.684418	0.61362	0.614846	0.625961	0.616711	0.572431	0.574314	0.574114	0.567899	0.521056	0.601555	0.56504	0.514623	0.50643	0.526938	0.394648	0.308677	0.510556	0.54211	0.371431	0.351423	0.257765	0.284894	0.283924	0.275439	0.501421	0.264135	0.244835	0.209426	0.212636	0.244036	0.126457	0.426642	0.246424	0.231504	0.246776	0.19398	0.209004	0.143504	0.425779	0.228474	0.218188	0.333994
	Total cholesterol*	0.459417	0.47642	0.481997	0.734542	0.566868	0.404324	0.539621	0.546893	0.570146	0.50902	0.536644	0.549662	0.566005	0.652793	0.686426	0.574887	0.473507	0.594506	0.6069	0.568666	0.661	0.650904	0.60932	0.50958	0.629775	0.624999	0.539317	0.616099	0.625588	0.571435	0.568741	0.569437	0.555553	0.525011	0.53015	0.554673	0.455849	0.575457	0.543479	0.532159	0.52376	0.507664	0.518177	0.470021	0.582324	0.512702	0.506257	0.546344
	Free cholesterol*	0.665307	0.674997	0.821848	0.723831	0.915779	0.639763	0.719394	0.721771	0.724884	0.715463	0.629602	0.631639	0.629456	0.620688	0.563408	0.671166	0.624731	0.570395	0.560485	0.573391	0.431133	0.334415	0.56351	0.610997	0.384	0.358292	0.238694	0.279925	0.284985	0.258358	0.569928	0.246127	0.222093	0.180371	0.180582	0.215356	0.0873181	0.490917	0.220103	0.202416	0.211553	0.159776	0.175414	0.107428	0.476991	0.198426	0.186924	0.302763
	Triglycerides*	-0.681599	-0.697106	-0.731076	-0.870064	-0.785042	-0.631347	-0.711305	-0.716966	-0.746679	-0.691002	-0.729395	-0.740215	-0.75298	-0.812707	-0.814404	-0.76946	-0.677249	-0.762439	-0.768181	-0.751718	-0.748808	-0.690153	-0.775195	-0.70817	-0.723635	-0.707706	-0.590036	-0.655695	-0.657115	-0.627191	-0.755911	-0.602194	-0.578904	-0.535105	-0.534594	-0.56822	-0.435614	-0.733345	-0.56869	-0.550477	-0.549807	-0.507371	-0.522282	-0.454439	-0.730315	-0.534749	-0.523163	-0.612124
Ratio to total lipids in very large VLDL	Phospholipids*	0.672122	0.677793	0.771715	0.677355	0.773058	0.654075	0.642336	0.646615	0.661569	0.629723	0.605103	0.608966	0.610389	0.623352	0.596704	0.625618	0.583899	0.554891	0.550043	0.547295	0.469508	0.404426	0.535732	0.555377	0.421256	0.40416	0.323078	0.346726	0.351254	0.323618	0.499428	0.335567	0.319425	0.293654	0.294436	0.326312	0.209182	0.403844	0.322181	0.309202	0.32661	0.280848	0.2949	0.23221	0.391236	0.304479	0.296182	0.397445
	Free cholesterol*	0.617868	0.62565	0.653189	0.707887	0.663924	0.591238	0.459716	0.465056	0.49399	0.443953	0.492409	0.50071	0.507391	0.564634	0.575	0.514778	0.449411	0.464025	0.467778	0.446841	0.45855	0.428169	0.455496	0.424184	0.423271	0.416592	0.337279	0.405603	0.419143	0.358636	0.399711	0.378472	0.367648	0.343006	0.353679	0.382227	0.275204	0.352791	0.358627	0.348778	0.362791	0.326356	0.336458	0.289921	0.364312	0.326295	0.320964	0.404633
	Triglycerides*	-0.207396	-0.214861	-0.172828	-0.397661	-0.15354	-0.173465	0.0678803	0.0601666	0.00627523	0.0983192	-0.10303	-0.121017	-0.148508	-0.297019	-0.415213	-0.113816	-0.00899103	-0.213301	-0.24344	-0.203278	-0.448933	-0.523841	-0.249775	-0.039705	-0.449023	-0.471969	-0.470519	-0.554716	-0.565549	-0.506843	-0.135034	-0.520791	-0.528181	-0.527303	-0.543088	-0.5491	-0.515578	-0.214093	-0.507175	-0.510011	-0.51501	-0.512788	-0.511696	-0.511583	-0.266784	-0.467338	-0.469731	-0.467749
Ratio to total lipids in large VLDL	Phospholipids*	0.735288	0.742445	0.727544	0.80099	0.741305	0.710062	0.749151	0.756946	0.795315	0.719351	0.774442	0.785318	0.802862	0.854971	0.858739	0.808747	0.718835	0.820291	0.828885	0.809467	0.82957	0.781354	0.831737	0.743801	0.821192	0.80763	0.717128	0.755806	0.758793	0.717984	0.798935	0.728488	0.707515	0.66866	0.667492	0.700596	0.566833	0.781511	0.701762	0.685249	0.687848	0.644572	0.659877	0.589352	0.782564	0.66882	0.656985	0.742653
	Total cholesterol*	0.176403	0.182723	0.205714	0.345636	0.207027	0.147383	-0.0390147	-0.024957	0.00947567	-0.0959754	0.042855	0.0625404	0.0840973	0.253858	0.384046	0.0635194	-0.0574675	0.18002	0.211223	0.175128	0.43265	0.519952	0.227024	0.00257292	0.400363	0.42606	0.438088	0.512419	0.510035	0.497901	0.105675	0.457848	0.468959	0.479758	0.486832	0.479535	0.495074	0.16846	0.443602	0.448741	0.444792	0.461101	0.456589	0.472346	0.202272	0.409644	0.413464	0.371324
	Free cholesterol*	0.869799	0.874649	0.888364	0.887123	0.911612	0.855063	0.851463	0.856543	0.873256	0.838734	0.804101	0.808082	0.806528	0.812536	0.766503	0.838576	0.786326	0.73945	0.729975	0.727856	0.603418	0.506318	0.718841	0.763302	0.566547	0.540383	0.399982	0.465992	0.480001	0.41577	0.720242	0.419305	0.392702	0.344576	0.348301	0.391438	0.229719	0.630625	0.380919	0.36144	0.374679	0.312933	0.330834	0.250626	0.614066	0.342962	0.329513	0.465896
	Triglycerides*	-0.397325	-0.405294	-0.416043	-0.556918	-0.421984	-0.363741	-0.233177	-0.247486	-0.290895	-0.175648	-0.310659	-0.331006	-0.356246	-0.51417	-0.622348	-0.340789	-0.206791	-0.445437	-0.475059	-0.440297	-0.66047	-0.713975	-0.491738	-0.267263	-0.640868	-0.657439	-0.63858	-0.708859	-0.70691	-0.685154	-0.381644	-0.657918	-0.659504	-0.654187	-0.65906	-0.66448	-0.63009	-0.435763	-0.635619	-0.633776	-0.632393	-0.628044	-0.629168	-0.619014	-0.466655	-0.594812	-0.593413	-0.591211
Ratio to total lipids in medium VLDL	Phospholipids	-0.464369	-0.460593	-0.404991	-0.356793	-0.41763	-0.48191	-0.48587	-0.480386	-0.470881	-0.513557	-0.476802	-0.462413	-0.425123	-0.318811	-0.213122	-0.448226	-0.545754	-0.28924	-0.253522	-0.258886	0.0183661	0.140572	-0.202011	-0.469616	0.109793	0.150029	0.304359	0.252284	0.226372	0.29955	-0.283761	0.319594	0.345599	0.387022	0.38466	0.343856	0.483791	-0.0997672	0.353375	0.370212	0.359224	0.402692	0.381897	0.463886	-0.0171557	0.367152	0.377519	0.254401
	Total cholesterol	0.292224	0.296364	0.320657	0.401124	0.310279	0.272062	0.211131	0.218359	0.228381	0.177766	0.223168	0.24548	0.269363	0.474077	0.609632	0.277917	0.117589	0.32296	0.353811	0.307204	0.579382	0.681051	0.369011	0.150633	0.599363	0.625374	0.662264	0.695162	0.684044	0.693313	0.28222	0.700468	0.711377	0.706712	0.735919	0.734166	0.727003	0.374459	0.691008	0.695991	0.676472	0.714712	0.725185	0.700759	0.427033	0.66041	0.661727	0.610718
	Cholesterol esters	0.0100565	0.012632	0.0394819	0.117169	0.0207809	-0.00595649	-0.0977376	-0.090612	-0.0849018	-0.131714	-0.072651	-0.0508675	-0.0265264	0.190288	0.355779	-0.0300183	-0.176419	0.0391149	0.0737377	0.022452	0.353609	0.501005	0.086729	-0.146143	0.374609	0.412275	0.504685	0.518833	0.505112	0.529308	-0.01571	0.546621	0.569934	0.586696	0.618857	0.602288	0.65247	0.0941629	0.555566	0.569949	0.547767	0.612331	0.616922	0.620478	0.154236	0.538504	0.546388	0.44305
	Free cholesterol	0.824278	0.828878	0.828334	0.842287	0.85741	0.811155	0.929661	0.930872	0.937325	0.925805	0.878881	0.884025	0.88589	0.896903	0.848067	0.926659	0.858734	0.851788	0.845655	0.845836	0.735287	0.638222	0.848922	0.865586	0.720851	0.693486	0.552116	0.602503	0.605399	0.574428	0.87704	0.552026	0.521481	0.462336	0.46551	0.507012	0.346159	0.826242	0.507192	0.483696	0.480774	0.431286	0.455744	0.357608	0.808729	0.471041	0.454154	0.57474
	Triglycerides	-0.19014	-0.195274	-0.224735	-0.319698	-0.211392	-0.165576	-0.0764652	-0.0850434	-0.102002	-0.0375619	-0.0936653	-0.117049	-0.146664	-0.341687	-0.474947	-0.142616	0.0201934	-0.239357	-0.276364	-0.239608	-0.538464	-0.644123	-0.306084	-0.0348202	-0.588087	-0.620374	-0.682972	-0.70932	-0.697011	-0.709564	-0.20382	-0.714343	-0.728707	-0.737115	-0.752667	-0.739941	-0.769771	-0.336972	-0.704243	-0.711485	-0.703203	-0.725543	-0.720801	-0.741482	-0.405213	-0.671587	-0.674606	-0.62049
Ratio to total lipids in small VLDL	Phospholipids	-0.592569	-0.596315	-0.528278	-0.630849	-0.538006	-0.578789	-0.610163	-0.611602	-0.637474	-0.603145	-0.738675	-0.745585	-0.753989	-0.805323	-0.833758	-0.728675	-0.695444	-0.745399	-0.75092	-0.667564	-0.796674	-0.815732	-0.699653	-0.686851	-0.713034	-0.707255	-0.640366	-0.688984	-0.700435	-0.638172	-0.649928	-0.672706	-0.663401	-0.641417	-0.652672	-0.682757	-0.558917	-0.566536	-0.678499	-0.672176	-0.657101	-0.669565	-0.691637	-0.599726	-0.539873	-0.676923	-0.673697	-0.68289
	Total cholesterol	-0.109859	-0.106332	-0.0967391	0.000360784	-0.113942	-0.129176	-0.167119	-0.16015	-0.144187	-0.201451	-0.106674	-0.086946	-0.0543135	0.115279	0.262243	-0.0872493	-0.206294	0.0806718	0.122477	0.0744123	0.447431	0.599919	0.146949	-0.145093	0.474025	0.517237	0.641878	0.635416	0.618421	0.649927	0.00743786	0.663395	0.689806	0.724257	0.736066	0.707366	0.796343	0.128905	0.69253	0.709836	0.692367	0.751689	0.741763	0.781001	0.193554	0.70001	0.710807	0.583231
	Cholesterol esters	-0.0907824	-0.0879373	-0.0858073	0.0111075	-0.104216	-0.107722	-0.152499	-0.146074	-0.131113	-0.184681	-0.0797675	-0.0608638	-0.0303821	0.141126	0.293405	-0.0658232	-0.176141	0.083763	0.123168	0.0633141	0.443633	0.607335	0.132385	-0.130565	0.449796	0.492325	0.616213	0.610408	0.59666	0.618691	-0.00654176	0.643437	0.670947	0.706069	0.723294	0.698041	0.775619	0.0902911	0.679316	0.697973	0.676826	0.748026	0.743725	0.765424	0.145808	0.691065	0.702882	0.566293
	Free cholesterol	-0.053179	-0.048053	0.0241278	0.0101273	0.0391403	-0.0707483	0.0453293	0.0492585	0.0483854	0.0283832	-0.0523189	-0.0425735	-0.0242719	0.0140598	0.0141273	0.00915887	-0.0876531	0.125066	0.145585	0.217606	0.214082	0.173373	0.254631	0.0297306	0.329632	0.336311	0.354353	0.327531	0.290505	0.39924	0.246673	0.304084	0.297574	0.283819	0.264154	0.241848	0.315752	0.409693	0.274227	0.265922	0.260995	0.229861	0.211631	0.274552	0.466518	0.263048	0.25574	0.266512
	Triglycerides	0.317186	0.314552	0.284946	0.210298	0.309154	0.333877	0.404039	0.396857	0.385843	0.438949	0.379817	0.361033	0.32865	0.169098	0.0269105	0.35721	0.472951	0.181966	0.13906	0.160921	-0.188371	-0.336751	0.0938206	0.405582	-0.254033	-0.301778	-0.453284	-0.434714	-0.414295	-0.463698	0.225855	-0.468995	-0.499643	-0.543228	-0.549728	-0.509498	-0.643485	0.0597564	-0.493611	-0.513396	-0.505147	-0.553416	-0.531929	-0.614438	-0.0229558	-0.497139	-0.509414	-0.382294
Ratio to total lipids in very small VLDL	Phospholipids	-0.443195	-0.444138	-0.418855	-0.410571	-0.449308	-0.445388	-0.466028	-0.463091	-0.461749	-0.482419	-0.446475	-0.437595	-0.415922	-0.328645	-0.225421	-0.44615	-0.492071	-0.325497	-0.29815	-0.312633	-0.0640611	0.0661686	-0.27647	-0.461538	0.0333656	0.0714137	0.315043	0.127788	0.0756157	0.240225	-0.337992	0.297253	0.330945	0.393635	0.383839	0.330962	0.515494	-0.212822	0.360447	0.383832	0.375208	0.43585	0.41577	0.494976	-0.148411	0.401207	0.41489	0.255182
	Total cholesterol	-0.145426	-0.144938	-0.135187	-0.0685217	-0.159198	-0.153549	-0.330758	-0.324864	-0.318143	-0.356953	-0.331916	-0.317151	-0.297811	-0.158193	-0.0372428	-0.313045	-0.403627	-0.249577	-0.218478	-0.264051	0.0481547	0.192017	-0.208851	-0.407761	0.121962	0.168526	0.233525	0.359507	0.396744	0.262141	-0.325796	0.330368	0.35999	0.389553	0.425426	0.405617	0.470261	-0.188731	0.329901	0.349723	0.350726	0.391546	0.372879	0.446692	-0.103132	0.305091	0.319319	0.24783
	Cholesterol esters	0.0480528	0.0485161	0.0362176	0.10957	0.0202697	0.0415862	-0.13689	-0.132092	-0.121481	-0.157303	-0.135384	-0.123317	-0.10928	7.87087e-05	0.0872224	-0.120048	-0.195155	-0.0951795	-0.0722257	-0.121325	0.126635	0.234242	-0.0777057	-0.216045	0.190269	0.224872	0.223787	0.39993	0.46436	0.239753	-0.174	0.338243	0.357502	0.369765	0.406519	0.404378	0.404454	-0.0631109	0.317477	0.330326	0.335461	0.35509	0.341333	0.392151	0.00882665	0.277607	0.287197	0.267367
	Free cholesterol	-0.530448	-0.530116	-0.470524	-0.469329	-0.497647	-0.5373	-0.575995	-0.571617	-0.579649	-0.597868	-0.58198	-0.571236	-0.552338	-0.439932	-0.322762	-0.568807	-0.631446	-0.449676	-0.420596	-0.423348	-0.177504	-0.0478552	-0.379484	-0.587468	-0.13318	-0.0904912	0.0970925	-0.00143565	-0.0625483	0.137501	-0.46366	0.0735625	0.107736	0.160599	0.16616	0.115241	0.299215	-0.363677	0.126376	0.149319	0.13939	0.20356	0.185787	0.264364	-0.307637	0.159506	0.175124	0.0233521
	Triglycerides	0.340322	0.34058	0.322154	0.269143	0.359828	0.347078	0.506015	0.500214	0.492864	0.533194	0.489774	0.474274	0.448558	0.30125	0.160785	0.47675	0.566887	0.370249	0.333489	0.374217	0.0203613	-0.148135	0.314621	0.5568	-0.0855801	-0.138495	-0.310051	-0.303281	-0.302318	-0.293014	0.431565	-0.373146	-0.411284	-0.463014	-0.483987	-0.443641	-0.580603	0.261576	-0.404265	-0.429922	-0.427859	-0.484189	-0.460299	-0.554661	0.16191	-0.405754	-0.42268	-0.294589
Ratio to total lipids in IDL	Phospholipids	-0.70229	-0.707129	-0.680678	-0.728875	-0.685287	-0.686185	-0.712947	-0.714772	-0.738979	-0.706801	-0.754562	-0.764698	-0.777819	-0.831708	-0.829117	-0.793221	-0.706533	-0.792339	-0.800336	-0.787493	-0.799194	-0.749255	-0.818144	-0.731154	-0.868271	-0.857452	-0.75741	-0.817617	-0.820506	-0.779658	-0.835626	-0.771128	-0.747369	-0.686702	-0.702103	-0.734713	-0.598076	-0.895183	-0.720816	-0.701157	-0.692572	-0.652871	-0.668585	-0.602131	-0.911859	-0.67683	-0.662559	-0.758778
	Total cholesterol	0.0331635	0.033007	0.0200185	0.0753746	-0.0128061	0.0270938	-0.0789119	-0.0741501	-0.0625316	-0.101453	-0.029669	-0.0142386	0.010263	0.158831	0.29371	-0.0203751	-0.109697	0.0445651	0.0763923	0.0158475	0.346698	0.49639	0.0695486	-0.128741	0.374666	0.417066	0.54886	0.54129	0.53756	0.528244	-0.0777085	0.635085	0.667109	0.70401	0.739652	0.723203	0.768962	-0.0137798	0.677781	0.699337	0.69975	0.753273	0.74866	0.769196	0.0671034	0.683638	0.698392	0.609929
	Cholesterol esters	0.391303	0.391498	0.346548	0.405401	0.319457	0.3859	0.288333	0.291681	0.310661	0.273236	0.363382	0.376709	0.396819	0.518253	0.616786	0.368346	0.290835	0.380057	0.402263	0.338967	0.581865	0.677443	0.376781	0.244834	0.561058	0.585984	0.62043	0.670705	0.684541	0.612562	0.235958	0.722085	0.737702	0.742141	0.787414	0.80345	0.728489	0.231791	0.743389	0.753323	0.761987	0.782216	0.793022	0.751056	0.290846	0.729985	0.737434	0.737733
	Free cholesterol	-0.585052	-0.585597	-0.534292	-0.51765	-0.556821	-0.589025	-0.643424	-0.638984	-0.647115	-0.665627	-0.669078	-0.658881	-0.641243	-0.531011	-0.412443	-0.656006	-0.7156	-0.540301	-0.510761	-0.531662	-0.244689	-0.0904883	-0.482009	-0.676901	-0.151292	-0.104283	0.113676	0.0136258	-0.0175318	0.084274	-0.553318	0.122741	0.163508	0.233142	0.231737	0.170134	0.393063	-0.411553	0.176068	0.204528	0.189303	0.269445	0.242191	0.354626	-0.341571	0.211377	0.229678	0.0411993
	Triglycerides	0.245409	0.247387	0.254419	0.214536	0.293867	0.245627	0.385215	0.381018	0.374588	0.405459	0.337374	0.32575	0.30457	0.181321	0.0481653	0.34731	0.400856	0.269959	0.239927	0.295146	-0.0371661	-0.203288	0.251338	0.428366	-0.0461608	-0.0935444	-0.267463	-0.235006	-0.230773	-0.234477	0.413963	-0.349993	-0.390761	-0.451427	-0.477559	-0.448014	-0.546942	0.362075	-0.411573	-0.440037	-0.446634	-0.507913	-0.494323	-0.548097	0.278723	-0.433864	-0.453714	-0.33398
Ratio to total lipids in large LDL	Phospholipids	-0.336957	-0.341755	-0.326267	-0.40818	-0.318712	-0.316884	-0.360441	-0.364664	-0.388843	-0.340078	-0.444376	-0.459919	-0.487839	-0.600716	-0.680011	-0.470088	-0.365982	-0.586612	-0.614373	-0.56897	-0.801088	-0.866603	-0.629427	-0.424293	-0.862284	-0.879641	-0.934155	-0.898454	-0.876247	-0.915085	-0.569343	-0.941697	-0.945285	-0.943539	-0.944456	-0.937978	-0.941095	-0.658518	-0.956279	-0.957199	-0.93097	-0.962163	-0.966459	-0.945417	-0.699894	-0.963728	-0.962947	-0.90151
	Total cholesterol	0.0321658	0.0332481	0.0192219	0.0855072	-0.0055335	0.0224338	-0.000444367	0.00378931	0.0169269	-0.0223931	0.0797027	0.0943709	0.12058	0.258739	0.388777	0.0841927	0.00260803	0.190694	0.222126	0.156407	0.488055	0.635385	0.212952	0.0159702	0.489366	0.525449	0.662465	0.609604	0.589366	0.632451	0.0830284	0.703086	0.730284	0.767141	0.786628	0.766693	0.824642	0.125996	0.760663	0.779731	0.760459	0.834752	0.83717	0.83236	0.177343	0.791324	0.803784	0.674905
	Cholesterol esters	0.259686	0.261571	0.23694	0.302052	0.21612	0.248364	0.252779	0.256359	0.27358	0.234196	0.345497	0.360034	0.385503	0.515464	0.625993	0.355467	0.269226	0.439598	0.466592	0.403505	0.681482	0.793294	0.45452	0.281176	0.663925	0.68845	0.774363	0.734291	0.714301	0.751766	0.338572	0.807087	0.822718	0.837347	0.858621	0.855256	0.850755	0.352917	0.852371	0.862817	0.841149	0.900427	0.914427	0.866027	0.390225	0.874604	0.880887	0.794118
	Free cholesterol	-0.797123	-0.800379	-0.747594	-0.774095	-0.75107	-0.787579	-0.854252	-0.853538	-0.878644	-0.858521	-0.941381	-0.944373	-0.951497	-0.941132	-0.90088	-0.946665	-0.920933	-0.939069	-0.935371	-0.928616	-0.847704	-0.762227	-0.924641	-0.928175	-0.795469	-0.768522	-0.643815	-0.668511	-0.664617	-0.651786	-0.918435	-0.626977	-0.59645	-0.540967	-0.540669	-0.587104	-0.402746	-0.836497	-0.603096	-0.580242	-0.579778	-0.530502	-0.559192	-0.437654	-0.808824	-0.583273	-0.567	-0.685294
	Triglycerides	0.276259	0.278687	0.295012	0.257034	0.33279	0.274527	0.373364	0.370286	0.364949	0.389939	0.300188	0.291534	0.272998	0.170697	0.0439805	0.326355	0.352082	0.23745	0.211128	0.271971	-0.0475042	-0.213505	0.236506	0.379337	-0.00416977	-0.0470975	-0.221979	-0.167523	-0.156246	-0.1861	0.402913	-0.282173	-0.322357	-0.387589	-0.408777	-0.380561	-0.476515	0.407514	-0.360621	-0.389801	-0.391748	-0.465181	-0.4573	-0.489681	0.353608	-0.401873	-0.422568	-0.284869
Ratio to total lipids in medium LDL	Phospholipids	-0.0336869	-0.0372724	-0.0339625	-0.11292	-0.0206322	-0.0163598	-0.0627496	-0.0671989	-0.0851474	-0.0396172	-0.148455	-0.163246	-0.192613	-0.311438	-0.417301	-0.161002	-0.0723698	-0.316853	-0.349257	-0.297217	-0.597464	-0.71175	-0.361677	-0.136457	-0.640153	-0.669272	-0.79869	-0.714681	-0.680359	-0.766147	-0.274316	-0.795108	-0.813085	-0.842556	-0.83757	-0.810492	-0.89216	-0.360501	-0.842428	-0.854544	-0.824117	-0.888392	-0.885575	-0.894577	-0.403366	-0.878297	-0.885345	-0.748943
	Total cholesterol	-0.0500724	-0.0484946	-0.0525904	0.0115224	-0.0710506	-0.0607606	-0.0425572	-0.0387581	-0.0284098	-0.0632311	0.0376539	0.0511838	0.0764397	0.204941	0.328977	0.0427322	-0.0320766	0.164512	0.194633	0.131111	0.453627	0.601272	0.188797	-0.000193093	0.453138	0.486427	0.62911	0.554181	0.526704	0.59638	0.0818527	0.643142	0.668484	0.705451	0.716931	0.69151	0.771638	0.13036	0.706169	0.724563	0.69204	0.781748	0.786044	0.777664	0.167827	0.751173	0.762887	0.604314
	Cholesterol esters	0.0874235	0.0888666	0.0878361	0.134712	0.0747997	0.0786184	0.117753	0.120587	0.125838	0.101577	0.181368	0.194883	0.215656	0.354774	0.47236	0.203017	0.116863	0.267089	0.290563	0.230696	0.495003	0.621197	0.281435	0.137476	0.480297	0.502953	0.598615	0.539195	0.514257	0.576192	0.209329	0.607198	0.623109	0.635219	0.658381	0.647879	0.676582	0.240917	0.6542	0.665551	0.621161	0.714632	0.736142	0.676706	0.262769	0.687915	0.693751	0.559497
	Free cholesterol	-0.384034	-0.387804	-0.361304	-0.434194	-0.347888	-0.366995	-0.411992	-0.415587	-0.440929	-0.393595	-0.513174	-0.526821	-0.553469	-0.648939	-0.721527	-0.523574	-0.439826	-0.64898	-0.674286	-0.632316	-0.843378	-0.90349	-0.677394	-0.493351	-0.859734	-0.873002	-0.934339	-0.870326	-0.841921	-0.902343	-0.601685	-0.91724	-0.920166	-0.925339	-0.918208	-0.914182	-0.907977	-0.635079	-0.941367	-0.942498	-0.923062	-0.94944	-0.957309	-0.918758	-0.655181	-0.954761	-0.953431	-0.895224
	Triglycerides	0.255724	0.257447	0.278301	0.229088	0.311483	0.255878	0.329554	0.326704	0.319659	0.345501	0.240311	0.231858	0.212737	0.113264	-0.0116274	0.268566	0.291797	0.175086	0.149348	0.218653	-0.1072	-0.273681	0.180031	0.315712	-0.0525629	-0.0936383	-0.255984	-0.20904	-0.198573	-0.22456	0.342505	-0.315443	-0.353454	-0.414369	-0.436463	-0.411644	-0.494872	0.355166	-0.396661	-0.424695	-0.421067	-0.500118	-0.495509	-0.515875	0.309611	-0.443418	-0.463893	-0.32206
Ratio to total lipids in small LDL	Phospholipids	-0.0940746	-0.097799	-0.0850826	-0.172846	-0.0723943	-0.0760886	-0.121608	-0.126063	-0.14643	-0.0982818	-0.217363	-0.231867	-0.26049	-0.37412	-0.474991	-0.225355	-0.140758	-0.383985	-0.415314	-0.360625	-0.652782	-0.758693	-0.421938	-0.20519	-0.688063	-0.71463	-0.830827	-0.754144	-0.72293	-0.797194	-0.335752	-0.824522	-0.840251	-0.868448	-0.859858	-0.836186	-0.904366	-0.407805	-0.866564	-0.877223	-0.850329	-0.906318	-0.903319	-0.909385	-0.441989	-0.897461	-0.903442	-0.77887
	Total cholesterol	-0.0799749	-0.077913	-0.0799339	-0.00822037	-0.0957825	-0.0924289	-0.0675723	-0.0634411	-0.0521077	-0.0899053	0.0107379	0.0245453	0.0506216	0.177462	0.300119	0.016389	-0.0604006	0.154576	0.185988	0.124477	0.451891	0.598338	0.184638	-0.0164939	0.469129	0.503297	0.650485	0.573457	0.546173	0.614659	0.0855771	0.658555	0.683836	0.723405	0.728541	0.698847	0.79403	0.152685	0.717355	0.735707	0.703012	0.789882	0.789399	0.796429	0.190836	0.760817	0.772334	0.608689
	Cholesterol esters	0.0177257	0.0195988	0.0158492	0.0761821	0.00205171	0.00673018	0.0414685	0.0448836	0.0549644	0.0225227	0.117407	0.130566	0.15396	0.277328	0.390917	0.127112	0.0511562	0.241059	0.268397	0.209995	0.500344	0.633814	0.263424	0.090448	0.503713	0.530573	0.653865	0.57632	0.54958	0.616574	0.183091	0.648174	0.667287	0.693746	0.702058	0.680524	0.74684	0.232865	0.700823	0.714967	0.675039	0.764659	0.774281	0.748249	0.256606	0.741969	0.749766	0.596992
	Free cholesterol	-0.372225	-0.375185	-0.343832	-0.411577	-0.328375	-0.357527	-0.392999	-0.396224	-0.421779	-0.375923	-0.494815	-0.507082	-0.531477	-0.616004	-0.683107	-0.497983	-0.426507	-0.626489	-0.650023	-0.611212	-0.80748	-0.863633	-0.648588	-0.478781	-0.827318	-0.838942	-0.910126	-0.827682	-0.798507	-0.863181	-0.583506	-0.878677	-0.881813	-0.892354	-0.878003	-0.87125	-0.875188	-0.609054	-0.901908	-0.90349	-0.887428	-0.910048	-0.915543	-0.883456	-0.618967	-0.91443	-0.91277	-0.852204
	Triglycerides	0.52714	0.528538	0.524514	0.47903	0.551735	0.528055	0.59393	0.590745	0.589564	0.611569	0.537249	0.528909	0.509542	0.408548	0.279394	0.556221	0.583695	0.446482	0.418511	0.473945	0.141122	-0.0359955	0.429049	0.587018	0.136926	0.0897225	-0.100741	-0.047625	-0.0368682	-0.0698803	0.559577	-0.1556	-0.19785	-0.265939	-0.283229	-0.242885	-0.386454	0.496108	-0.230005	-0.260887	-0.252951	-0.338228	-0.322043	-0.390469	0.436029	-0.276013	-0.298346	-0.129551
Ratio to total lipids in very large HDL	Phospholipids*	-0.519263	-0.519552	-0.445194	-0.46202	-0.439	-0.520138	-0.536301	-0.533403	-0.554582	-0.550562	-0.657346	-0.65383	-0.656011	-0.607274	-0.570497	-0.629343	-0.665397	-0.623238	-0.616355	-0.587529	-0.541666	-0.488985	-0.585665	-0.638088	-0.463867	-0.446691	-0.334414	-0.405548	-0.423473	-0.347058	-0.539946	-0.381363	-0.363739	-0.331448	-0.340862	-0.382417	-0.222508	-0.428638	-0.398984	-0.387444	-0.389156	-0.365148	-0.386269	-0.293049	-0.417355	-0.420244	-0.415703	-0.499027
	Total cholesterol*	0.354083	0.353523	0.291235	0.295244	0.278535	0.357621	0.388482	0.385489	0.401177	0.402525	0.492166	0.487735	0.491261	0.436248	0.402919	0.462299	0.505278	0.47036	0.466086	0.437809	0.420529	0.387944	0.44066	0.477448	0.361234	0.35183	0.278462	0.333833	0.349909	0.283869	0.381298	0.334394	0.325038	0.306722	0.317934	0.348405	0.230711	0.286361	0.369145	0.363683	0.362799	0.355798	0.37146	0.301755	0.290211	0.409603	0.409975	0.460077
	Cholesterol esters*	0.341139	0.341159	0.276602	0.290295	0.269588	0.342935	0.399719	0.396573	0.412756	0.413772	0.514786	0.509788	0.513246	0.452559	0.416473	0.481251	0.530308	0.499102	0.493749	0.464303	0.441114	0.406361	0.464489	0.510035	0.345088	0.332196	0.248538	0.302456	0.317429	0.256376	0.401135	0.28861	0.276851	0.258701	0.264199	0.296574	0.17295	0.281478	0.326843	0.320067	0.314918	0.312083	0.331541	0.247404	0.269488	0.371931	0.371267	0.413365
	Free cholesterol*	0.114432	0.112175	0.108478	0.0739247	0.08316	0.121558	0.0297063	0.0297985	0.031422	0.0318689	0.00518033	0.0067714	0.00867823	0.0215659	0.0272048	0.014794	-0.00303924	-0.0206356	-0.0164823	-0.0194721	0.0093448	0.0150827	-0.00669614	-0.0383772	0.152064	0.165292	0.19708	0.212239	0.220359	0.184881	-0.00175949	0.274314	0.282962	0.280093	0.305212	0.30214	0.307618	0.0855876	0.26854	0.273424	0.289354	0.273576	0.260529	0.308538	0.152817	0.25915	0.26383	0.30083
	Triglycerides*	0.817357	0.821186	0.785995	0.844502	0.799605	0.804799	0.766208	0.767489	0.788259	0.76334	0.800957	0.806428	0.806587	0.83586	0.817525	0.822933	0.773077	0.758493	0.752701	0.726321	0.668603	0.596222	0.730447	0.764449	0.639413	0.615255	0.457869	0.555684	0.577579	0.482308	0.755638	0.478771	0.449789	0.395997	0.398364	0.443831	0.267305	0.704236	0.427466	0.406169	0.410467	0.355107	0.374742	0.286951	0.682216	0.376136	0.361064	0.48338
Ratio to total lipids in large HDL	Phospholipids*	0.284427	0.284891	0.240479	0.255911	0.23533	0.282824	0.381656	0.380001	0.396929	0.385792	0.469394	0.467467	0.479618	0.431109	0.410111	0.43376	0.466742	0.511919	0.514054	0.506426	0.508454	0.489394	0.49039	0.47586	0.382252	0.373423	0.34709	0.339278	0.34353	0.316739	0.387083	0.341243	0.334954	0.341034	0.327017	0.348309	0.261738	0.253028	0.380206	0.377598	0.391559	0.372947	0.383579	0.321039	0.226791	0.410845	0.410038	0.443401
	Total cholesterol*	-0.512422	-0.515352	-0.456153	-0.511195	-0.463074	-0.502421	-0.568509	-0.568052	-0.59378	-0.569035	-0.686753	-0.688442	-0.69913	-0.67689	-0.656026	-0.663721	-0.667259	-0.734333	-0.736637	-0.719805	-0.714914	-0.672309	-0.716512	-0.692795	-0.622651	-0.607822	-0.524397	-0.560431	-0.569414	-0.518251	-0.652818	-0.522246	-0.505563	-0.488161	-0.474303	-0.504822	-0.379717	-0.554328	-0.525419	-0.514554	-0.524143	-0.487525	-0.499708	-0.429053	-0.52497	-0.525894	-0.519083	-0.587857
	Cholesterol esters*	-0.469498	-0.472937	-0.42238	-0.48365	-0.425396	-0.45653	-0.515578	-0.516332	-0.543794	-0.510605	-0.631877	-0.636429	-0.652612	-0.652743	-0.651694	-0.614159	-0.598447	-0.713049	-0.722208	-0.706555	-0.748854	-0.724531	-0.712438	-0.636096	-0.68087	-0.673975	-0.624876	-0.643371	-0.644522	-0.616256	-0.62942	-0.622741	-0.611555	-0.603814	-0.587421	-0.608736	-0.514777	-0.561194	-0.629841	-0.622246	-0.634246	-0.59942	-0.60549	-0.556375	-0.549761	-0.629788	-0.624827	-0.67694
	Free cholesterol*	-0.513425	-0.515133	-0.450271	-0.487885	-0.461356	-0.509406	-0.575225	-0.572935	-0.592793	-0.584296	-0.683369	-0.680465	-0.681408	-0.627856	-0.579623	-0.654708	-0.687634	-0.674081	-0.665646	-0.649319	-0.57282	-0.507639	-0.632437	-0.691695	-0.451663	-0.426533	-0.300245	-0.359113	-0.378343	-0.300399	-0.604422	-0.2983	-0.275355	-0.245538	-0.237268	-0.278249	-0.12042	-0.468871	-0.295841	-0.281397	-0.286251	-0.251588	-0.271931	-0.175896	-0.41534	-0.297823	-0.289088	-0.374706
	Triglycerides*	0.718641	0.724347	0.69035	0.780214	0.714256	0.699025	0.668184	0.670965	0.697453	0.658641	0.743899	0.752338	0.756092	0.802707	0.794081	0.767644	0.701059	0.757462	0.759065	0.731418	0.726066	0.672701	0.749794	0.726447	0.718418	0.701304	0.563386	0.660469	0.678988	0.592462	0.769265	0.578217	0.55357	0.505754	0.505308	0.539809	0.401024	0.762916	0.524234	0.505663	0.501568	0.460325	0.473936	0.409796	0.746598	0.474245	0.461016	0.551534
Ratio to total lipids in medium HDL	Phospholipids	0.358717	0.364685	0.348527	0.417349	0.38361	0.341303	0.407423	0.40825	0.424331	0.405255	0.42606	0.429675	0.432911	0.431477	0.391654	0.457943	0.413489	0.466821	0.466331	0.45278	0.421078	0.360336	0.482668	0.464581	0.530255	0.51532	0.390972	0.492941	0.525954	0.400243	0.574297	0.403052	0.377347	0.32765	0.316954	0.334306	0.262652	0.689453	0.34262	0.323664	0.297787	0.272253	0.273134	0.262995	0.69339	0.310089	0.297003	0.349308
	Total cholesterol	-0.576097	-0.581661	-0.533372	-0.612602	-0.563567	-0.559088	-0.632365	-0.632685	-0.656263	-0.631404	-0.711979	-0.714988	-0.71776	-0.708944	-0.669168	-0.720314	-0.69392	-0.751782	-0.749432	-0.731462	-0.682912	-0.608222	-0.744451	-0.743282	-0.709906	-0.687285	-0.544688	-0.629336	-0.653327	-0.552006	-0.801224	-0.531473	-0.501197	-0.451636	-0.433719	-0.463424	-0.342821	-0.819967	-0.476962	-0.455467	-0.440124	-0.400081	-0.409345	-0.359095	-0.78946	-0.44499	-0.429769	-0.508178
	Cholesterol esters	-0.603604	-0.609568	-0.574499	-0.640101	-0.60204	-0.585518	-0.650781	-0.651512	-0.675068	-0.648953	-0.710118	-0.714278	-0.719179	-0.713447	-0.669342	-0.729658	-0.688909	-0.755012	-0.753916	-0.748569	-0.685216	-0.600968	-0.7622	-0.741926	-0.738428	-0.716445	-0.571993	-0.659492	-0.681387	-0.585759	-0.821537	-0.561517	-0.529974	-0.475834	-0.459141	-0.488623	-0.368077	-0.865048	-0.499949	-0.47679	-0.465381	-0.41429	-0.421713	-0.378144	-0.849266	-0.460224	-0.443728	-0.539227
	Free cholesterol	-0.118546	-0.119125	-0.0371029	-0.13137	-0.0621106	-0.116332	-0.183851	-0.182011	-0.193004	-0.188172	-0.314858	-0.310745	-0.3023	-0.282376	-0.282997	-0.267767	-0.322581	-0.310522	-0.303612	-0.240159	-0.282626	-0.291802	-0.242662	-0.328826	-0.178589	-0.165523	-0.110969	-0.134778	-0.155027	-0.0841956	-0.258204	-0.0922895	-0.0843668	-0.0829417	-0.0688857	-0.0825926	-0.0308615	-0.156544	-0.100093	-0.0978813	-0.0722208	-0.105194	-0.117686	-0.0655939	-0.0769453	-0.121865	-0.120743	-0.0768629
	Triglycerides	0.709087	0.713375	0.651209	0.729392	0.67897	0.695178	0.779943	0.780322	0.803004	0.777499	0.872252	0.87454	0.874869	0.865543	0.832333	0.863125	0.851925	0.891248	0.886881	0.863993	0.810385	0.739205	0.857661	0.882534	0.732666	0.706254	0.564376	0.629134	0.64578	0.569318	0.862522	0.534507	0.50607	0.466345	0.448433	0.48688	0.334644	0.765671	0.495843	0.476499	0.474287	0.431837	0.449576	0.363468	0.702737	0.469802	0.455927	0.543568
Ratio to total lipids in small HDL	Phospholipids	0.200446	0.19636	0.211322	0.115321	0.201045	0.218476	0.0862395	0.0828956	0.067037	0.106325	-0.0146896	-0.024172	-0.047456	-0.117224	-0.198841	-0.00149117	0.0394613	-0.207843	-0.236192	-0.194827	-0.449401	-0.53661	-0.251378	-0.0502737	-0.444754	-0.468237	-0.586314	-0.501273	-0.470185	-0.554324	-0.156738	-0.565437	-0.581916	-0.621576	-0.597105	-0.566124	-0.666142	-0.212197	-0.614335	-0.626275	-0.605649	-0.652878	-0.638298	-0.68211	-0.230485	-0.663457	-0.67188	-0.542355
	Total cholesterol	-0.41709	-0.414678	-0.404159	-0.334291	-0.405196	-0.43024	-0.336013	-0.332258	-0.325196	-0.357951	-0.272748	-0.263053	-0.23946	-0.156513	-0.0552207	-0.282467	-0.325173	-0.0822753	-0.050978	-0.0868601	0.203031	0.325749	-0.0297348	-0.245623	0.213243	0.247612	0.421767	0.312548	0.275899	0.385281	-0.137152	0.406849	0.435089	0.493281	0.474325	0.428763	0.585969	-0.0593507	0.472043	0.492383	0.472892	0.539569	0.519451	0.590607	-0.0228556	0.531263	0.545326	0.376565
	Cholesterol esters	-0.379188	-0.376799	-0.372003	-0.29839	-0.372736	-0.3923	-0.296762	-0.293085	-0.284749	-0.318597	-0.226512	-0.216908	-0.193445	-0.112297	-0.012129	-0.238964	-0.279475	-0.0353392	-0.00437122	-0.0422412	0.247095	0.3691	0.0127873	-0.199126	0.252577	0.285668	0.455351	0.347106	0.312628	0.413689	-0.0940073	0.436131	0.463207	0.520814	0.499988	0.45601	0.606734	-0.023137	0.499998	0.519775	0.499741	0.56607	0.547068	0.612811	0.00739058	0.558447	0.571873	0.404189
	Free cholesterol	0.0350038	0.0328181	0.0761199	-0.0204169	0.0715755	0.047177	-0.0460826	-0.048616	-0.0673458	-0.0284639	-0.158477	-0.165981	-0.185202	-0.24032	-0.31214	-0.13017	-0.1089	-0.316106	-0.339058	-0.294898	-0.516847	-0.595305	-0.326991	-0.176327	-0.489196	-0.505742	-0.599864	-0.52827	-0.51657	-0.536035	-0.238098	-0.567413	-0.57948	-0.617695	-0.5891	-0.569625	-0.626437	-0.248323	-0.601708	-0.611641	-0.600415	-0.633353	-0.624058	-0.644023	-0.237813	-0.631879	-0.637182	-0.536864
	Triglycerides	0.675222	0.679818	0.614567	0.682315	0.652444	0.662744	0.782554	0.781451	0.802095	0.787773	0.869396	0.868257	0.864178	0.823335	0.761302	0.863418	0.869305	0.865265	0.85423	0.837691	0.724033	0.624476	0.830777	0.897256	0.665637	0.631966	0.460289	0.53701	0.556925	0.473022	0.876323	0.436086	0.40135	0.347263	0.33161	0.374134	0.210002	0.792933	0.389968	0.365924	0.356547	0.311372	0.331101	0.240611	0.728059	0.365656	0.349428	0.452149
Mean particle diameter	VLDL	0.795279	0.794834	0.731779	0.707848	0.745279	0.801244	0.842628	0.838671	0.848283	0.863398	0.878971	0.870399	0.853301	0.763062	0.662647	0.860736	0.914526	0.735283	0.708341	0.709183	0.468828	0.335071	0.662577	0.851884	0.341348	0.29851	0.120008	0.17492	0.192484	0.128767	0.684505	0.120089	0.08642	0.0309042	0.0354351	0.094846	-0.123809	0.482234	0.094119	0.0707753	0.0877926	0.0225384	0.0542939	-0.078315	0.416298	0.0744618	0.0594797	0.225945
	LDL	0.229737	0.231364	0.23182	0.269763	0.253479	0.224774	0.124911	0.126617	0.126271	0.119027	0.0678989	0.071078	0.0636076	0.094075	0.0877209	0.094442	0.0562291	-0.00276367	-0.0102389	-0.0096933	-0.0684173	-0.094554	-0.0241685	0.0346339	-0.017097	-0.025879	-0.136298	-0.000383467	0.0498024	-0.11453	0.0569401	-0.108112	-0.121563	-0.155976	-0.140857	-0.118089	-0.199464	0.110799	-0.195423	-0.205266	-0.192622	-0.235066	-0.23421	-0.233249	0.0951044	-0.284488	-0.293511	-0.200586
	HDL	-0.136148	-0.137488	-0.0731655	-0.122085	-0.0998063	-0.13429	-0.320735	-0.317223	-0.329012	-0.331722	-0.44818	-0.440059	-0.440043	-0.357981	-0.320401	-0.391802	-0.474252	-0.454042	-0.444351	-0.412244	-0.38053	-0.357247	-0.390633	-0.481906	-0.183915	-0.163341	-0.091283	-0.103422	-0.1164	-0.0712288	-0.338139	-0.0657485	-0.0529877	-0.0503183	-0.0344089	-0.0623908	0.0402814	-0.149417	-0.105892	-0.100775	-0.0905793	-0.102963	-0.123992	-0.0319065	-0.0660722	-0.154839	-0.153513	-0.153444
Cholesterol	Serum total cholesterol	0.464865	0.468253	0.452731	0.49926	0.428693	0.448819	0.409556	0.414066	0.441003	0.390523	0.469644	0.484972	0.512224	0.609779	0.670445	0.495063	0.390018	0.591654	0.618917	0.603845	0.775157	0.804692	0.648492	0.429932	0.87011	0.88787	0.938099	0.909021	0.884971	0.928619	0.568926	0.961505	0.964521	0.963049	0.96337	0.96072	0.946491	0.660372	0.959434	0.958613	0.969376	0.944485	0.937475	0.9465	0.728885	0.940669	0.938936	0.958468
	Total cholesterol in VLDL	0.793297	0.797499	0.747499	0.808081	0.748327	0.777761	0.814277	0.816301	0.844581	0.805973	0.904005	0.912716	0.925776	0.964751	0.965904	0.912603	0.853711	0.957037	0.965474	0.943643	0.971945	0.928408	0.959747	0.880655	0.939765	0.92752	0.834198	0.876861	0.874491	0.850073	0.912418	0.828824	0.808138	0.770042	0.768012	0.801671	0.659632	0.863387	0.804111	0.788092	0.791125	0.749455	0.76626	0.68432	0.852285	0.779067	0.767583	0.854203
	Remnant cholesterol (non-HDL, non-LDL -cholesterol)	0.67565	0.679928	0.636863	0.708088	0.628738	0.658194	0.670199	0.673504	0.703557	0.655705	0.763468	0.776053	0.796903	0.871228	0.907188	0.777949	0.694617	0.853431	0.871559	0.841424	0.958829	0.95761	0.874769	0.72939	0.974506	0.975988	0.941199	0.960716	0.952647	0.943082	0.809483	0.951631	0.941125	0.917812	0.918492	0.938482	0.843085	0.819978	0.937504	0.928268	0.929437	0.903048	0.912138	0.860543	0.839434	0.916074	0.908897	0.956978
	Total cholesterol in LDL	0.338103	0.341736	0.317649	0.390625	0.30044	0.321084	0.334956	0.339182	0.365029	0.314716	0.427614	0.442605	0.471616	0.577443	0.659612	0.441365	0.347881	0.566614	0.595848	0.553489	0.793798	0.864343	0.60693	0.393716	0.84574	0.867079	0.940954	0.897557	0.874473	0.916062	0.514276	0.960386	0.96879	0.979087	0.979184	0.971755	0.976587	0.582726	0.983853	0.98838	0.979539	0.997018	0.995799	0.988736	0.63327	0.992366	0.994581	0.948017
	Total cholesterol in HDL	-0.161425	-0.163499	-0.0906238	-0.179681	-0.122446	-0.155969	-0.294335	-0.291953	-0.303678	-0.300187	-0.427452	-0.421737	-0.416541	-0.368788	-0.348618	-0.378394	-0.44318	-0.426975	-0.417039	-0.360406	-0.366251	-0.35783	-0.35249	-0.456807	-0.210997	-0.191192	-0.100563	-0.144357	-0.167328	-0.0882031	-0.354251	-0.0728326	-0.0587995	-0.0498609	-0.033849	-0.058379	0.0315335	-0.207788	-0.0863525	-0.0803427	-0.0551226	-0.0819604	-0.101762	-0.019711	-0.11117	-0.11467	-0.111837	-0.0872525
	Total cholesterol in HDL2	-0.194586	-0.197153	-0.124218	-0.215722	-0.156589	-0.187537	-0.327128	-0.324922	-0.338841	-0.332609	-0.462877	-0.45797	-0.454328	-0.408834	-0.387262	-0.417346	-0.475106	-0.470815	-0.462107	-0.406664	-0.413759	-0.400303	-0.402934	-0.493794	-0.270244	-0.250352	-0.155931	-0.202101	-0.22458	-0.144539	-0.404248	-0.131545	-0.116137	-0.104049	-0.0876038	-0.11283	-0.0188478	-0.270477	-0.142661	-0.135381	-0.110099	-0.132515	-0.151541	-0.0708973	-0.180412	-0.16952	-0.165859	-0.147767
	Total cholesterol in HDL3	0.188863	0.192356	0.226648	0.209513	0.219843	0.177161	0.163782	0.166712	0.179265	0.155749	0.120861	0.130536	0.148376	0.188806	0.18843	0.174388	0.0832774	0.209489	0.226683	0.264076	0.286914	0.255148	0.304394	0.126241	0.4464	0.456744	0.470858	0.4746	0.461338	0.48581	0.282061	0.511782	0.508431	0.488173	0.492452	0.485102	0.499543	0.452593	0.488468	0.481596	0.491771	0.446172	0.429936	0.482203	0.55434	0.466945	0.462547	0.521997
	Esterified cholesterol*	0.446772	0.45012	0.435708	0.481357	0.411271	0.430845	0.390753	0.395312	0.421977	0.371507	0.449704	0.465053	0.492679	0.590508	0.652538	0.474776	0.369946	0.572732	0.60056	0.586185	0.761404	0.793132	0.631483	0.40888	0.855339	0.874083	0.928804	0.897762	0.872734	0.92008	0.547349	0.954068	0.958048	0.958113	0.959062	0.955513	0.944637	0.640033	0.954189	0.954029	0.965618	0.941319	0.933618	0.945098	0.711464	0.936793	0.935627	0.953534
	Free cholesterol*	0.505266	0.508621	0.489763	0.538069	0.466783	0.489407	0.452485	0.456788	0.483993	0.434145	0.514166	0.529286	0.555417	0.65178	0.708849	0.540116	0.435575	0.6326	0.658461	0.641804	0.803289	0.826843	0.68509	0.476704	0.900054	0.915237	0.953647	0.929147	0.907076	0.94368	0.616505	0.971543	0.972073	0.966733	0.9655	0.965202	0.942453	0.704847	0.964017	0.961539	0.970154	0.943989	0.938839	0.941265	0.766071	0.942123	0.938967	0.962339
Triglycerides and phospholipids	Serum total triglycerides	0.860669	0.863716	0.810861	0.828855	0.823315	0.852652	0.923329	0.922251	0.944057	0.930295	0.982963	0.983215	0.982601	0.945348	0.87788	0.986706	0.976225	0.959595	0.949888	0.951425	0.810788	0.695681	0.93734	0.981582	0.771678	0.739014	0.589856	0.628607	0.631459	0.599263	0.957076	0.570449	0.536467	0.480702	0.471636	0.517896	0.336107	0.861126	0.531964	0.507109	0.515669	0.447225	0.468956	0.367315	0.821836	0.504176	0.486889	0.629954
	Triglycerides in VLDL	0.856494	0.85869	0.798801	0.80964	0.811433	0.851739	0.930705	0.928855	0.948254	0.940869	0.993655	0.991572	0.987501	0.935392	0.861476	0.987736	0.99696	0.947746	0.934342	0.932548	0.775591	0.658688	0.910362	0.988162	0.703844	0.668813	0.515022	0.553309	0.558244	0.522443	0.92242	0.496247	0.462717	0.409339	0.401815	0.451304	0.259844	0.786996	0.465475	0.441482	0.451453	0.3865	0.411406	0.298295	0.73597	0.444747	0.428456	0.571959
	Triglycerides in LDL	0.659274	0.664882	0.648324	0.687764	0.659	0.64072	0.722258	0.72406	0.748579	0.71574	0.757482	0.765689	0.780018	0.798655	0.770369	0.792627	0.717612	0.842473	0.850015	0.861954	0.824867	0.745556	0.883359	0.783125	0.915545	0.899772	0.820875	0.824744	0.811319	0.824378	0.920993	0.793507	0.766662	0.720314	0.701482	0.721099	0.630862	0.987202	0.747016	0.725565	0.722461	0.664425	0.669004	0.633543	0.997375	0.714233	0.69791	0.788407
	Triglycerides in HDL	0.841033	0.845502	0.820096	0.848281	0.836222	0.827437	0.811899	0.813356	0.835519	0.809911	0.829581	0.835276	0.83714	0.844488	0.795817	0.860522	0.801926	0.815848	0.811903	0.824629	0.70778	0.601954	0.821374	0.815011	0.724055	0.698769	0.542416	0.628134	0.64263	0.5714	0.849035	0.546668	0.514538	0.454045	0.452073	0.493702	0.328568	0.836472	0.477698	0.452735	0.46712	0.385182	0.398412	0.331642	0.831385	0.413654	0.395471	0.555608
	Total phosphoglycerides*	0.631097	0.633003	0.630677	0.612004	0.604752	0.622654	0.537085	0.539673	0.560375	0.530031	0.549635	0.559769	0.575475	0.626071	0.632193	0.581722	0.498821	0.582678	0.594751	0.616784	0.615594	0.572126	0.629056	0.503801	0.699525	0.700195	0.682704	0.674831	0.651246	0.700875	0.591382	0.704631	0.694827	0.668819	0.674655	0.689955	0.615543	0.640063	0.679822	0.669163	0.69769	0.629259	0.629227	0.612828	0.701604	0.638167	0.630032	0.742196
	Ratio of triglycerides to phosphoglycerides	0.805952	0.808481	0.756485	0.774057	0.776112	0.800456	0.905134	0.903085	0.919074	0.915512	0.961808	0.959262	0.952794	0.903031	0.829594	0.957949	0.968863	0.914332	0.898933	0.890002	0.733066	0.618961	0.871096	0.966988	0.634874	0.596816	0.432992	0.473738	0.479962	0.443191	0.894309	0.407291	0.372716	0.317926	0.310178	0.35984	0.171021	0.744418	0.37902	0.354721	0.354154	0.304606	0.333694	0.209903	0.677779	0.365975	0.349503	0.472412
	Phosphatidylcholine and other cholines*	0.601734	0.603601	0.604097	0.58512	0.575373	0.593047	0.503927	0.506757	0.527237	0.495518	0.516756	0.527472	0.544321	0.600369	0.612358	0.549662	0.463269	0.558829	0.572653	0.593204	0.608261	0.572439	0.60884	0.471651	0.698307	0.701511	0.696924	0.680768	0.653697	0.714743	0.568188	0.717602	0.70997	0.688261	0.692872	0.704393	0.643529	0.623803	0.696393	0.687305	0.714938	0.650701	0.648966	0.639156	0.688253	0.657639	0.650398	0.751273
	Sphingomyelins*	0.461772	0.464309	0.45173	0.481392	0.421347	0.449286	0.378856	0.382823	0.406547	0.363241	0.407855	0.421456	0.44465	0.525243	0.565317	0.43994	0.339474	0.513226	0.536859	0.531452	0.661465	0.671545	0.573546	0.375483	0.811468	0.827901	0.846609	0.862934	0.855717	0.847351	0.527651	0.879121	0.878528	0.867145	0.869791	0.868833	0.850454	0.657133	0.85622	0.852508	0.865424	0.827444	0.815723	0.842577	0.731831	0.825766	0.822278	0.867926
	Total cholines*	0.574055	0.576045	0.577071	0.563705	0.546657	0.564599	0.47501	0.478084	0.498641	0.46529	0.483426	0.494857	0.512658	0.574576	0.59062	0.519269	0.427206	0.538878	0.554514	0.573997	0.603896	0.573395	0.594721	0.443314	0.722581	0.728133	0.730843	0.715195	0.690141	0.743363	0.563338	0.749435	0.742478	0.721413	0.724207	0.731569	0.685184	0.647401	0.724603	0.715904	0.739855	0.67877	0.67408	0.6757	0.716344	0.684993	0.677845	0.768903
Apolipo-proteins	Apolipoprotein A-I	0.159638	0.158694	0.204971	0.135157	0.167217	0.160444	0.000597191	0.00350017	0.00605617	-0.00673267	-0.077668	-0.068749	-0.0573963	0.00339816	0.0262583	-0.0314645	-0.114216	-0.0667262	-0.0534012	-0.00746177	0.00301589	-0.00248535	0.00495915	-0.128337	0.145122	0.161683	0.227349	0.189926	0.162392	0.242844	-0.0238377	0.263075	0.270914	0.268742	0.285631	0.274614	0.306093	0.0981741	0.246599	0.247677	0.281302	0.232606	0.218266	0.269713	0.197495	0.207634	0.207117	0.272637
	Apolipoprotein B	0.661725	0.665551	0.616107	0.680775	0.605792	0.646071	0.666869	0.669432	0.700549	0.655587	0.772319	0.783121	0.80329	0.859934	0.886316	0.779206	0.710631	0.859536	0.875813	0.846792	0.949402	0.941497	0.876196	0.744266	0.96832	0.967951	0.944374	0.939457	0.9263	0.93409	0.816985	0.949083	0.938451	0.918775	0.913825	0.932118	0.842489	0.818775	0.94208	0.933019	0.936332	0.90715	0.914831	0.865635	0.835038	0.928339	0.921379	0.968371
	Ratio of apolipoprotein B to A-I	0.566389	0.570521	0.501948	0.596113	0.509076	0.550866	0.643178	0.644355	0.673285	0.635529	0.780633	0.787063	0.801435	0.828953	0.844289	0.766479	0.737438	0.860197	0.869938	0.82108	0.915852	0.910854	0.843944	0.776495	0.869801	0.861998	0.809582	0.821886	0.821668	0.792639	0.799626	0.798039	0.784245	0.766293	0.753858	0.776469	0.675803	0.746314	0.798707	0.789478	0.777452	0.771358	0.785248	0.714557	0.717125	0.803028	0.796556	0.812121
Fatty acids	Total fatty acids*	0.765028	0.767846	0.734213	0.746682	0.720368	0.754388	0.753834	0.755262	0.781515	0.750251	0.814922	0.822773	0.835717	0.860951	0.84747	0.831199	0.771204	0.862475	0.870382	0.877151	0.855443	0.789215	0.888146	0.79507	0.886938	0.87545	0.81577	0.809944	0.791056	0.821947	0.857527	0.811965	0.792506	0.756749	0.751397	0.777399	0.662284	0.847559	0.787381	0.771034	0.788067	0.723302	0.731706	0.678652	0.866974	0.760421	0.748498	0.860622
	Estimated degree of unsaturation*	-0.42021	-0.419835	-0.366542	-0.35287	-0.390016	-0.426768	-0.492766	-0.488939	-0.495991	-0.512332	-0.516558	-0.508307	-0.496568	-0.407971	-0.325097	-0.500273	-0.553324	-0.407807	-0.387217	-0.40136	-0.20543	-0.105331	-0.364499	-0.503535	-0.14679	-0.115546	-0.0034156	-0.0277205	-0.0450359	0.0155098	-0.401742	-0.0355255	-0.0113307	0.0285374	0.023141	-0.0193863	0.137262	-0.30014	-0.0164472	-0.0010618	-0.0193694	0.0365675	0.020747	0.0920283	-0.276209	-0.00385268	0.00554539	-0.130439
	C22:6 n-3, docosahexaenoic acid (DHA)*	0.363021	0.368158	0.36798	0.419437	0.359935	0.343926	0.338891	0.342365	0.363055	0.325291	0.376876	0.38724	0.403687	0.457797	0.472338	0.404728	0.325281	0.484674	0.500722	0.499694	0.567206	0.546695	0.537405	0.388686	0.659015	0.662836	0.632545	0.658958	0.647003	0.663841	0.53017	0.6125	0.601566	0.576394	0.569352	0.571492	0.547654	0.629815	0.581484	0.570259	0.567693	0.535669	0.530748	0.53585	0.657376	0.555502	0.548101	0.584286
	C18:2 n-6, linoleic acid (LA)*	0.395524	0.398001	0.371796	0.413179	0.358709	0.383892	0.397545	0.400467	0.419871	0.386015	0.467933	0.477942	0.492835	0.556575	0.595467	0.474772	0.412926	0.570414	0.588468	0.581797	0.680014	0.682672	0.611696	0.4575	0.690832	0.696554	0.717855	0.675724	0.642099	0.727634	0.545632	0.713844	0.712193	0.710008	0.702908	0.70371	0.683186	0.55331	0.718295	0.715259	0.724072	0.702635	0.700711	0.692558	0.583404	0.718908	0.716888	0.736467
	n-3 fatty acids*	0.489476	0.494004	0.482058	0.529051	0.469502	0.472214	0.458603	0.461765	0.483437	0.446986	0.513723	0.523837	0.538633	0.594647	0.609561	0.53625	0.46116	0.599312	0.613411	0.605244	0.665683	0.64016	0.639478	0.508707	0.715532	0.715966	0.673493	0.697206	0.679977	0.712369	0.61464	0.66116	0.649042	0.621065	0.619101	0.629268	0.575214	0.663773	0.638446	0.626421	0.626866	0.593829	0.596	0.574328	0.686055	0.616748	0.60934	0.658542
	n-6 fatty acids*	0.541632	0.544197	0.518795	0.549215	0.498653	0.529463	0.523738	0.526748	0.550547	0.512141	0.59211	0.603325	0.621321	0.685969	0.717775	0.605787	0.531216	0.694358	0.713116	0.710659	0.795847	0.784317	0.739529	0.574186	0.832022	0.836153	0.847275	0.808591	0.776661	0.851161	0.672939	0.843839	0.838606	0.828942	0.821502	0.827086	0.785867	0.691646	0.840445	0.834199	0.84702	0.810789	0.81006	0.794159	0.729003	0.831177	0.826255	0.871069
	Polyunsaturated fatty acids*	0.55415	0.557204	0.532893	0.567953	0.513723	0.540488	0.534039	0.537197	0.56173	0.521957	0.603539	0.615029	0.633262	0.69904	0.729157	0.619408	0.541566	0.707669	0.726384	0.722758	0.80708	0.792473	0.75392	0.587726	0.847695	0.851286	0.853449	0.823723	0.792878	0.863633	0.692545	0.847788	0.841038	0.827611	0.820601	0.827124	0.782326	0.718047	0.84081	0.833204	0.844195	0.807012	0.806755	0.789244	0.754063	0.828987	0.823361	0.870643
	Monounsaturated fatty acids; C16:1, C18:1*	0.820325	0.82267	0.789387	0.780211	0.785857	0.813124	0.841129	0.840999	0.864557	0.844556	0.889316	0.892997	0.899957	0.887157	0.840784	0.901283	0.866503	0.899556	0.898174	0.914913	0.810036	0.710084	0.907585	0.880042	0.806139	0.783062	0.683324	0.688443	0.677063	0.687724	0.895397	0.67054	0.643571	0.598209	0.590126	0.62674	0.476828	0.839216	0.640042	0.61903	0.638199	0.561934	0.576531	0.500034	0.835564	0.611109	0.595865	0.737662
	Saturated fatty acids*	0.795931	0.798585	0.763944	0.771633	0.749471	0.786412	0.769326	0.770435	0.796135	0.767354	0.819994	0.827137	0.838764	0.857034	0.83496	0.838974	0.780792	0.841926	0.847109	0.853542	0.812899	0.740215	0.860573	0.789837	0.862955	0.849976	0.780031	0.78623	0.774442	0.782219	0.845193	0.786703	0.765591	0.724248	0.723396	0.753433	0.623884	0.844846	0.755434	0.738005	0.756577	0.68663	0.695846	0.640175	0.867001	0.720596	0.707824	0.835352
Ratios of fatty acids to total fatty acid	C22:6 n-3, docosahexaenoic acid (DHA)*	-0.126178	-0.121854	-0.096366	-0.0410761	-0.095794	-0.142114	-0.147657	-0.144375	-0.138403	-0.162048	-0.146375	-0.139317	-0.128508	-0.0795956	-0.0509977	-0.123736	-0.177988	-0.046829	-0.0326662	-0.0390877	0.0623319	0.0869516	-3.22643e-05	-0.116231	0.15361	0.167151	0.174524	0.212041	0.211305	0.209243	0.0141358	0.152004	0.153073	0.148658	0.143816	0.126667	0.184508	0.146921	0.131744	0.130068	0.113802	0.122932	0.110348	0.157151	0.166698	0.11968	0.119447	0.0793789
	C18:2 n-6, linoleic acid (LA)*	-0.493787	-0.494135	-0.485154	-0.443102	-0.484803	-0.495754	-0.475199	-0.472976	-0.481457	-0.48679	-0.458192	-0.454684	-0.451205	-0.394355	-0.319423	-0.471036	-0.476704	-0.376227	-0.36117	-0.380101	-0.208254	-0.112292	-0.352315	-0.44545	-0.236839	-0.212594	-0.0986615	-0.151617	-0.173997	-0.093131	-0.405346	-0.0991896	-0.074466	-0.0277466	-0.0306346	-0.065711	0.0650834	-0.380855	-0.0583332	-0.0399413	-0.0509565	0.00834541	-0.00612122	0.0558922	-0.364457	-0.0196913	-0.00599081	-0.133942
	n-3 fatty acids*	0.0735839	0.0777407	0.0880541	0.144858	0.0813711	0.0576587	0.038513	0.0418563	0.0513858	0.0248889	0.0674284	0.0754321	0.0859591	0.145169	0.177404	0.0861943	0.0281565	0.150714	0.164364	0.147242	0.25105	0.268629	0.187049	0.0765197	0.29654	0.306529	0.2947	0.333245	0.324143	0.344944	0.176615	0.280262	0.278866	0.268215	0.269688	0.262942	0.2799	0.254867	0.267918	0.264112	0.250887	0.256542	0.252722	0.265283	0.270827	0.258967	0.258136	0.23684
	n-6 fatty acids*	-0.663888	-0.665184	-0.639348	-0.606709	-0.647973	-0.663974	-0.673778	-0.671	-0.683274	-0.688879	-0.675953	-0.671398	-0.664837	-0.5927	-0.49782	-0.685837	-0.698228	-0.578871	-0.559258	-0.579727	-0.358607	-0.230043	-0.546877	-0.666166	-0.358639	-0.324061	-0.16504	-0.229549	-0.250465	-0.171499	-0.610872	-0.163346	-0.129306	-0.0667433	-0.0695904	-0.117938	0.0629574	-0.550828	-0.113667	-0.0887764	-0.102154	-0.0264587	-0.0471296	0.0422585	-0.520439	-0.0703264	-0.0528929	-0.219994
	Polyunsaturated fatty acids*	-0.614067	-0.614134	-0.586922	-0.540392	-0.596172	-0.618512	-0.631307	-0.627813	-0.636892	-0.649177	-0.625205	-0.618811	-0.609837	-0.526061	-0.427928	-0.629308	-0.65645	-0.51025	-0.488144	-0.511903	-0.275942	-0.149968	-0.470042	-0.611877	-0.261753	-0.226486	-0.0790626	-0.130628	-0.153157	-0.0716651	-0.530923	-0.0826902	-0.0510045	0.00513445	0.0022429	-0.0457311	0.131726	-0.45108	-0.039243	-0.0168628	-0.0336159	0.0397319	0.0190234	0.107669	-0.418591	-0.000524824	0.0156368	-0.148992
	Monounsaturated fatty acids*	0.622479	0.622863	0.60371	0.549591	0.624368	0.625722	0.705134	0.701577	0.710101	0.72292	0.706598	0.699511	0.690419	0.5976	0.495964	0.704096	0.739361	0.630126	0.608579	0.641371	0.391536	0.255265	0.59584	0.725012	0.310184	0.27028	0.120085	0.147796	0.157604	0.118981	0.629368	0.0920208	0.0588429	0.00987464	-0.00134974	0.044553	-0.124082	0.492161	0.0602428	0.0370309	0.0535088	-0.0187219	0.00387978	-0.0947283	0.438494	0.0382529	0.021559	0.17419
	Saturated fatty acids*	0.311349	0.311189	0.299248	0.279386	0.293049	0.314318	0.23715	0.235942	0.238984	0.244018	0.201099	0.199448	0.196046	0.168954	0.125713	0.217471	0.212943	0.0908692	0.0797102	0.0796112	-0.0145826	-0.0593941	0.0632971	0.148606	0.079211	0.069597	0.00819045	0.063326	0.0926524	-0.00943083	0.128653	0.0567831	0.0447891	0.0107491	0.0306649	0.0552886	-0.037437	0.17137	0.0201841	0.0115001	0.0220942	-0.0159023	-0.0101099	-0.0343054	0.188307	-0.0224959	-0.0290727	0.0671036
Glycolysis	Citrate	-0.0542776	-0.0550261	-0.0497397	-0.0633769	-0.0567328	-0.0521078	-0.0398044	-0.0404808	-0.0406811	-0.0364252	-0.0252824	-0.027687	-0.031234	-0.0504264	-0.0581635	-0.0363357	-0.0125643	-0.034746	-0.0390935	-0.0397002	-0.0589071	-0.0580586	-0.0492049	-0.0138919	-0.0970772	-0.100876	-0.0950242	-0.118098	-0.124983	-0.0970378	-0.0429673	-0.117136	-0.118113	-0.112444	-0.11777	-0.119039	-0.110478	-0.0845658	-0.102111	-0.102163	-0.107733	-0.0938859	-0.0899889	-0.101546	-0.110674	-0.0844414	-0.0835462	-0.105449
Amino acids	Alanine	-0.012994	-0.0092352	-0.00996619	0.0375148	0.00272837	-0.0241649	0.0505401	0.0513833	0.0550468	0.0478385	0.0640087	0.0664691	0.0678927	0.0817234	0.0770433	0.0790304	0.0547033	0.0997777	0.10367	0.101828	0.113195	0.0955727	0.129569	0.0825474	0.111077	0.108097	0.081634	0.0938138	0.0842345	0.111842	0.137341	0.0858091	0.0794688	0.0631033	0.0631779	0.0636696	0.0601012	0.176425	0.0813073	0.0748837	0.0594438	0.0633452	0.0629967	0.0647713	0.189252	0.0881146	0.0859971	0.0824786
	Glutamine*	-0.031409	-0.0343028	-0.0361835	-0.0745629	-0.056867	-0.0233774	-0.0737078	-0.0740161	-0.0783118	-0.0726115	-0.0652197	-0.0671655	-0.0687269	-0.0726802	-0.0646968	-0.0753877	-0.0584189	-0.0919333	-0.0939446	-0.0956178	-0.0899912	-0.0708013	-0.107223	-0.0820133	-0.163197	-0.161477	-0.13532	-0.161841	-0.170506	-0.135451	-0.15067	-0.143831	-0.137522	-0.121229	-0.119642	-0.122746	-0.107678	-0.225769	-0.113097	-0.10775	-0.112095	-0.0858481	-0.0772202	-0.104082	-0.23819	-0.0918918	-0.089309	-0.125427
	Histidine*	-0.0612699	-0.0591308	-0.0543841	-0.0329825	-0.0362858	-0.0669194	-0.00942096	-0.00911268	-0.0103369	-0.0094513	-0.0169474	-0.0171572	-0.0192369	-0.0263206	-0.0403289	-0.00903236	-0.0123692	-0.00846263	-0.00979528	-0.00171987	-0.0283185	-0.0482066	0.00532717	0.00158262	-0.0378243	-0.0414947	-0.0675815	-0.047585	-0.0433691	-0.0526767	0.013298	-0.0574942	-0.0620303	-0.0708412	-0.0702879	-0.0698256	-0.0698285	0.0304825	-0.0620704	-0.0649299	-0.0719105	-0.0715837	-0.0733435	-0.0660198	0.0368925	-0.0550178	-0.0555148	-0.050876
	Isoleucine	0.50417	0.505942	0.484611	0.493747	0.496988	0.499645	0.567282	0.566763	0.572736	0.57051	0.563846	0.563863	0.563066	0.538699	0.488364	0.577591	0.563362	0.528654	0.520976	0.521451	0.424529	0.349191	0.517626	0.555451	0.383651	0.361649	0.249856	0.299754	0.31075	0.262195	0.526193	0.26206	0.239828	0.19809	0.201422	0.234154	0.109215	0.475859	0.241774	0.223875	0.225075	0.187552	0.203447	0.134263	0.464013	0.224477	0.214188	0.308476
	Leucine	0.377007	0.379419	0.365697	0.389358	0.380278	0.369991	0.437453	0.43768	0.444681	0.437013	0.433984	0.43571	0.437363	0.42764	0.390064	0.454068	0.427343	0.421514	0.418164	0.415629	0.358637	0.302169	0.423742	0.429694	0.337775	0.322319	0.226194	0.283957	0.295509	0.24644	0.429973	0.244061	0.226162	0.189266	0.194707	0.219925	0.123127	0.416736	0.224465	0.209688	0.206994	0.179394	0.189969	0.142548	0.416262	0.209811	0.201889	0.273021
	Valine	0.27036	0.273127	0.272646	0.3024	0.282538	0.261914	0.310379	0.310916	0.318385	0.308274	0.304669	0.306861	0.309286	0.311944	0.289133	0.324626	0.295851	0.291099	0.289336	0.277101	0.258079	0.225494	0.290697	0.294219	0.248314	0.238938	0.168749	0.220004	0.231092	0.18566	0.3	0.192877	0.180436	0.152925	0.161009	0.178917	0.110035	0.302308	0.180089	0.169355	0.162729	0.150097	0.157799	0.124017	0.306524	0.167498	0.163005	0.204835
	Phenylalanine	0.119463	0.121651	0.125269	0.154796	0.136207	0.112094	0.145233	0.146718	0.148838	0.138939	0.122079	0.126035	0.127297	0.154679	0.15511	0.143293	0.106743	0.136056	0.139289	0.135784	0.146688	0.134361	0.153932	0.118891	0.149202	0.145906	0.111377	0.141329	0.150098	0.115705	0.156	0.121295	0.114004	0.0955332	0.101371	0.108194	0.0801426	0.192794	0.105122	0.097628	0.0909045	0.0850984	0.0876859	0.0786226	0.202386	0.0906282	0.0872191	0.106032
	Tyrosine*	0.238997	0.241267	0.232797	0.263128	0.242178	0.232917	0.24368	0.244013	0.248927	0.244274	0.241442	0.243318	0.243715	0.248946	0.232752	0.256876	0.235366	0.214824	0.21322	0.20406	0.184151	0.15702	0.216083	0.220726	0.162179	0.155039	0.103442	0.135068	0.137048	0.123785	0.211786	0.129226	0.119546	0.0990961	0.107331	0.122218	0.0642596	0.206493	0.125827	0.117478	0.11482	0.102858	0.111025	0.0769898	0.218944	0.116013	0.112513	0.15172
Ketone bodies	Acetoacetate	-0.187741	-0.190089	-0.182592	-0.223746	-0.173149	-0.178466	-0.156635	-0.15931	-0.164235	-0.1444	-0.186697	-0.191957	-0.198727	-0.249905	-0.29027	-0.187017	-0.155914	-0.204002	-0.212109	-0.180387	-0.277022	-0.31315	-0.19669	-0.154543	-0.210447	-0.217971	-0.21902	-0.237372	-0.229708	-0.247456	-0.132272	-0.23825	-0.24336	-0.253727	-0.257711	-0.259608	-0.248115	-0.0799837	-0.259119	-0.262633	-0.25604	-0.278091	-0.28515	-0.258243	-0.0803058	-0.265463	-0.268897	-0.239549
	3-hydroxybutyrate*	-0.211466	-0.209296	-0.205863	-0.184958	-0.168392	-0.216224	-0.0370326	-0.037837	-0.0428168	-0.0355045	-0.0688541	-0.071752	-0.0722817	-0.119197	-0.156857	-0.0681272	-0.0526557	0.0169329	0.0180578	0.0449137	-0.000653449	-0.0390295	0.0563078	0.0180924	0.0270181	0.0204984	-0.0069206	0.00870652	0.01731	-0.0104304	0.0775033	-0.0361826	-0.0438764	-0.0531987	-0.0717459	-0.0790716	-0.0505331	0.130359	-0.0507568	-0.0561099	-0.0641746	-0.0752367	-0.088364	-0.0477902	0.122741	-0.0317316	-0.0350806	-0.0344877
Fluid balance	Creatinine*	0.17318	0.17541	0.181078	0.199737	0.176025	0.164852	0.197638	0.198908	0.204906	0.190775	0.203754	0.206995	0.213352	0.218638	0.214418	0.21016	0.18933	0.256037	0.260908	0.252522	0.280519	0.272706	0.266425	0.223446	0.296024	0.29545	0.27452	0.288835	0.287395	0.285008	0.261145	0.251823	0.24656	0.238473	0.230502	0.23279	0.219592	0.267017	0.243698	0.239445	0.235089	0.227924	0.228587	0.219645	0.255966	0.241243	0.238089	0.24224
	Albumin	-0.0344948	-0.0301416	-0.03161	0.00687642	-0.00910751	-0.0467791	0.0558676	0.0561881	0.0666465	0.0544471	0.0827124	0.0861455	0.0953466	0.103011	0.0984996	0.0969891	0.0676009	0.141968	0.147847	0.156891	0.166617	0.147061	0.177483	0.108626	0.160672	0.158699	0.124236	0.154754	0.153868	0.149877	0.159686	0.128711	0.121266	0.0997978	0.107616	0.11571	0.0825749	0.190849	0.10649	0.100284	0.10084	0.0819209	0.0820339	0.0791047	0.200567	0.0931378	0.0886524	0.121007
Inflammation	Glycoprotein acetyls	0.662707	0.664439	0.617204	0.634836	0.617211	0.65753	0.686762	0.685662	0.709748	0.693655	0.774328	0.774232	0.775239	0.740306	0.693033	0.760043	0.767298	0.776383	0.770758	0.763996	0.680139	0.598113	0.755799	0.779244	0.602127	0.577477	0.467576	0.491766	0.493775	0.470587	0.733403	0.444429	0.419809	0.382609	0.373859	0.409813	0.267601	0.623894	0.429419	0.411242	0.421421	0.370011	0.386953	0.303383	0.580774	0.420441	0.408679	0.511564
		Pearson's correlations
		+	-
				±0.00-0.19
				±0.20-0.39
				±0.40-0.59
				±0.60-0.79
				±0.80-0.99
		* Missing values for some participants
[truncated: 159 more columns]

## Sheet: Table S2
Table S2. Geometric mean NMR metabolite measures by diet group on the original scale
Metabolites	Unit	Meat-eaters (n=80)			Fish-eaters (n=69)			Vegetarians (n=74)			Vegans (n=63)			p	p(adj)
		Mean	95% CI		Mean	95% CI		Mean	95% CI		Mean	95% CI
			LL	UL		LL	UL		LL	UL		LL	UL
Chylomicrones and extremely large VLDL
Concentration	mol/l	8.94519e-11	7.44206e-11	1.07519e-10	7.58551e-11	6.28623e-11	9.15333e-11	1.00948e-10	8.45682e-11	1.20501e-10	5.87192e-11	4.80866e-11	7.17028e-11	0.00132645	0.00610167
Total lipids	mmol/l	0.0188536	0.0156268	0.0227466	0.0160176	0.0132233	0.0194023	0.0213533	0.0178242	0.0255813	0.0122184	0.00996536	0.0149809	0.00118595	0.00578185
Phospholipids	mmol/l	0.00155198	0.00111326	0.00216359	0.00123176	0.000877346	0.00172934	0.00189281	0.00137482	0.00260596	0.000728413	0.00050781	0.00104485	0.00199188	0.00772456
Total cholesterol	mmol/l	0.00289631	0.00219017	0.00383012	0.00255896	0.00192362	0.00340416	0.00350518	0.00267861	0.00458681	0.00135341	0.000999177	0.00183322	0.000118702	0.00100314
Free cholesterol	mmol/l	0.000798333	0.000546693	0.0011658	0.0006481	0.000440259	0.000954062	0.00108083	0.000750764	0.001556	0.000353196	0.000234131	0.000532811	0.00166123	0.00674263
Triglycerides	mmol/l	0.0138806	0.0116718	0.0165074	0.0117214	0.00982001	0.0139911	0.0155706	0.0131786	0.0183969	0.00947635	0.00785072	0.0114386	0.00178059	0.00708812
Large VLDL
Concentration	mol/l	2.89371e-09	2.40945e-09	3.47529e-09	2.58473e-09	2.14383e-09	3.11632e-09	3.60474e-09	3.02225e-09	4.29951e-09	2.42626e-09	1.98871e-09	2.96007e-09	0.0206499	0.044626
Total lipids	mmol/l	0.16688	0.138454	0.201141	0.148534	0.122745	0.179741	0.208282	0.174022	0.249286	0.138504	0.113084	0.169638	0.0197827	0.0436708
Phospholipids	mmol/l	0.0288997	0.0239888	0.034816	0.0260628	0.0215485	0.0315228	0.0360049	0.0300967	0.0430728	0.0239155	0.0195367	0.0292758	0.021824	0.0459269
Triglycerides	mmol/l	0.095598	0.0802136	0.113933	0.0865268	0.0723321	0.103507	0.119724	0.101122	0.141747	0.0829858	0.0685901	0.100403	0.0222031	0.0459604
Medium VLDL
Concentration	mol/l	1.38536e-08	1.26909e-08	1.51228e-08	1.33845e-08	1.22384e-08	1.4638e-08	1.51857e-08	1.39571e-08	1.65223e-08	1.31312e-08	1.1939e-08	1.44426e-08	0.110187	0.153079
Total lipids	mmol/l	0.463108	0.423829	0.506026	0.446791	0.408127	0.489118	0.506988	0.465537	0.552129	0.435211	0.39528	0.479176	0.101394	0.146429
Phospholipids	mmol/l	0.0945999	0.0867286	0.103186	0.0910429	0.0833136	0.0994893	0.102716	0.0944781	0.111673	0.0881899	0.0802512	0.096914	0.101902	0.146429
Total cholesterol	mmol/l	0.132207	0.119912	0.145763	0.126987	0.114939	0.140299	0.142193	0.129443	0.156198	0.114159	0.102678	0.126924	0.0315734	0.0578795
Cholesterol esters	mmol/l	0.0831631	0.0756054	0.0914763	0.0801061	0.0726789	0.0882922	0.0876611	0.0799808	0.0960789	0.0698035	0.062943	0.0774118	0.0169357	0.0402954
Free cholesterol	mmol/l	0.0484265	0.0433462	0.0541023	0.0463088	0.0413531	0.0518583	0.0541495	0.0486713	0.0602443	0.0436381	0.0386903	0.0492187	0.0646244	0.102902
Triglycerides	mmol/l	0.235358	0.215464	0.257088	0.228234	0.208551	0.249775	0.261897	0.240558	0.285129	0.23094	0.209823	0.254182	0.112157	0.154777
Small VLDL
Concentration	mol/l	2.75905e-08	2.59273e-08	2.93602e-08	2.68557e-08	2.52036e-08	2.86162e-08	2.82367e-08	2.65968e-08	2.99778e-08	2.66901e-08	2.49478e-08	2.85542e-08	0.604832	0.632324
Total lipids	mmol/l	0.542423	0.509734	0.577208	0.527147	0.494725	0.561694	0.552405	0.520331	0.586457	0.521816	0.48776	0.55825	0.611111	0.635678
Phospholipids	mmol/l	0.131663	0.124533	0.139202	0.128626	0.121517	0.136152	0.134056	0.127062	0.141435	0.129811	0.122196	0.137901	0.759785	0.770959
Total cholesterol	mmol/l	0.196681	0.183387	0.21094	0.188849	0.175822	0.202841	0.192723	0.180169	0.20615	0.178501	0.165439	0.192595	0.337658	0.388307
Cholesterol esters	mmol/l	0.121298	0.112037	0.131326	0.115344	0.106357	0.12509	0.116947	0.108341	0.126237	0.105244	0.0965473	0.114723	0.138152	0.184499
Free cholesterol	mmol/l	0.0748042	0.0701445	0.0797735	0.0728332	0.0682029	0.0777777	0.0755985	0.071061	0.0804257	0.0721396	0.0672734	0.0773579	0.758282	0.770959
Triglycerides	mmol/l	0.212335	0.198565	0.227061	0.207958	0.194194	0.222697	0.224295	0.210279	0.239246	0.211702	0.196836	0.22769	0.413879	0.463097
Very small VLDL
Concentration	mol/l	3.74038e-08	3.55758e-08	3.93257e-08	3.634e-08	3.45272e-08	3.8248e-08	3.55631e-08	3.38888e-08	3.732e-08	3.32859e-08	3.15232e-08	3.51471e-08	0.0207935	0.044626
Total lipids	mmol/l	0.47483	0.451508	0.499356	0.460527	0.437439	0.484833	0.448958	0.427717	0.471255	0.41906	0.396758	0.442615	0.0110609	0.0283025
Phospholipids	mmol/l	0.137258	0.129995	0.144927	0.132809	0.125636	0.140392	0.127803	0.121288	0.134668	0.12113	0.114186	0.128497	0.0182217	0.0423808
Total cholesterol	mmol/l	0.234776	0.222736	0.247467	0.226146	0.214309	0.238638	0.218467	0.207674	0.229821	0.197993	0.186992	0.209641	0.000285117	0.00218589
Cholesterol esters	mmol/l	0.159471	0.15107	0.16834	0.153614	0.145354	0.162343	0.148771	0.141221	0.156725	0.131808	0.124286	0.139786	5.34126e-05	0.000614245
Free cholesterol	mmol/l	0.0751201	0.0713473	0.0790923	0.0724909	0.0687749	0.0764077	0.0695888	0.0662221	0.0731267	0.0660835	0.0624875	0.0698863	0.00816763	0.0228473
Triglycerides	mmol/l	0.10135	0.0958695	0.107144	0.100455	0.0949107	0.106324	0.101851	0.0965447	0.107449	0.0986255	0.0928479	0.104763	0.888096	0.89676
IDL
Concentration	mol/l	9.66645e-08	9.15988e-08	1.0201e-07	9.38444e-08	8.88249e-08	9.91476e-08	9.1106e-08	8.65066e-08	9.59499e-08	8.28193e-08	7.81174e-08	8.78043e-08	0.00162278	0.00674263
Total lipids	mmol/l	0.975733	0.923438	1.03099	0.945488	0.893768	1.0002	0.916316	0.869004	0.966203	0.831669	0.783382	0.882933	0.0014447	0.00636283
Phospholipids	mmol/l	0.267917	0.254658	0.281868	0.259976	0.246843	0.273808	0.252281	0.240254	0.264911	0.23285	0.220364	0.246044	0.0028881	0.0101546
Total cholesterol	mmol/l	0.601493	0.56583	0.639403	0.580403	0.545283	0.617786	0.561971	0.529869	0.596018	0.500333	0.468206	0.534666	0.000832585	0.00478821
Cholesterol esters	mmol/l	0.428607	0.402814	0.456051	0.413391	0.388002	0.440442	0.403559	0.38016	0.428398	0.354421	0.331323	0.37913	0.000645709	0.00431167
Free cholesterol	mmol/l	0.172667	0.162565	0.183396	0.166872	0.156908	0.177468	0.158369	0.149443	0.167829	0.145675	0.136444	0.155529	0.0016085	0.00674263
Triglycerides	mmol/l	0.103664	0.098195	0.109437	0.103499	0.0979265	0.109389	0.10052	0.0954116	0.105902	0.0958609	0.0903824	0.101671	0.192854	0.240487
Large LDL
Concentration	mol/l	1.56958e-07	1.47954e-07	1.66509e-07	1.512e-07	1.42347e-07	1.60603e-07	1.47637e-07	1.39477e-07	1.56274e-07	1.34266e-07	1.25924e-07	1.43161e-07	0.00592027	0.017763
Total lipids	mmol/l	1.11821	1.0534	1.18701	1.07681	1.01312	1.14452	1.05008	0.991442	1.11218	0.955054	0.895101	1.01902	0.005921	0.017763
Phospholipids	mmol/l	0.288301	0.274993	0.302253	0.279551	0.26638	0.293374	0.274807	0.262588	0.287593	0.254933	0.242181	0.268357	0.0073989	0.0209804
Total cholesterol	mmol/l	0.740755	0.691867	0.793098	0.708456	0.66074	0.759618	0.690264	0.646366	0.737143	0.619089	0.574851	0.666731	0.00657824	0.0191788
Cholesterol esters	mmol/l	0.523633	0.485848	0.564356	0.497779	0.461126	0.537346	0.487816	0.453893	0.524274	0.43004	0.396452	0.466474	0.00691173	0.0198712
Free cholesterol	mmol/l	0.21666	0.205128	0.228841	0.210094	0.198681	0.222164	0.202397	0.192019	0.213336	0.187455	0.176646	0.198925	0.00441896	0.0138595
Triglycerides	mmol/l	0.0866432	0.0817791	0.0917967	0.0862208	0.0812806	0.0914613	0.0835344	0.0790164	0.0883107	0.0775865	0.0728686	0.08261	0.0485256	0.081665
Medium LDL
Concentration	mol/l	1.24644e-07	1.16819e-07	1.32993e-07	1.19587e-07	1.11926e-07	1.27774e-07	1.16937e-07	1.09864e-07	1.24466e-07	1.07764e-07	1.00439e-07	1.15625e-07	0.031596	0.0578795
Total lipids	mmol/l	0.636264	0.596557	0.678613	0.610454	0.571575	0.651978	0.597022	0.561123	0.635217	0.550444	0.513246	0.590338	0.0312242	0.0578795
Phospholipids	mmol/l	0.178441	0.170714	0.186517	0.173695	0.166017	0.181727	0.172933	0.165721	0.18046	0.160917	0.153365	0.168841	0.0219651	0.0459269
Total cholesterol	mmol/l	0.413994	0.38213	0.448516	0.39211	0.361315	0.42553	0.382649	0.354264	0.41331	0.346299	0.317455	0.377764	0.0350813	0.0626021
Cholesterol esters	mmol/l	0.285843	0.254043	0.321625	0.263962	0.234008	0.297749	0.262269	0.234127	0.293792	0.218426	0.19217	0.248269	0.0295562	0.0561296
Free cholesterol	mmol/l	0.126618	0.121162	0.132319	0.123912	0.118462	0.129613	0.121346	0.11631	0.1266	0.114364	0.109024	0.119967	0.0197431	0.0436708
Triglycerides	mmol/l	0.0419609	0.039555	0.0445131	0.0416596	0.0392218	0.044249	0.040385	0.0381542	0.0427464	0.0385032	0.0361121	0.0410527	0.206863	0.254885
Small LDL
Concentration	mol/l	1.46378e-07	1.37949e-07	1.55323e-07	1.40986e-07	1.327e-07	1.4979e-07	1.37655e-07	1.30018e-07	1.4574e-07	1.29096e-07	1.21044e-07	1.37683e-07	0.0473003	0.0809186
Total lipids	mmol/l	0.411684	0.387933	0.436889	0.396692	0.373334	0.421511	0.386763	0.365266	0.409526	0.362747	0.34008	0.386925	0.0445701	0.0768834
Phospholipids	mmol/l	0.130287	0.125392	0.135374	0.127411	0.122524	0.132493	0.126748	0.122161	0.131506	0.119697	0.114821	0.12478	0.0345415	0.0626021
Total cholesterol	mmol/l	0.253621	0.234721	0.274041	0.241188	0.222848	0.261037	0.233307	0.216552	0.251359	0.215369	0.198	0.234262	0.0479041	0.0812799
Cholesterol esters	mmol/l	0.176258	0.158695	0.195765	0.163495	0.146876	0.181995	0.159947	0.144579	0.176949	0.141102	0.125903	0.158137	0.0547461	0.0906596
Free cholesterol	mmol/l	0.0766596	0.0733857	0.0800796	0.0750626	0.0717903	0.0784841	0.0733225	0.0703065	0.076468	0.069235	0.0660304	0.0725953	0.0171949	0.0404471
Triglycerides	mmol/l	0.0262732	0.0246525	0.0280004	0.0255718	0.0239619	0.0272898	0.0257833	0.0242508	0.0274125	0.0241935	0.0225774	0.0259253	0.395886	0.447806
Very large HDL
Concentration	mol/l	4.09887e-07	3.80314e-07	4.4176e-07	4.09015e-07	3.78901e-07	4.41521e-07	3.63221e-07	3.37966e-07	3.90363e-07	3.41336e-07	3.14679e-07	3.7025e-07	0.00119928	0.00578185
Total lipids	mmol/l	0.416001	0.38586	0.448497	0.414678	0.384018	0.447786	0.368161	0.342453	0.395798	0.345983	0.318849	0.375426	0.00119479	0.00578185
Phospholipids	mmol/l	0.192199	0.176109	0.209758	0.196992	0.180166	0.215389	0.170874	0.157085	0.185873	0.164321	0.149439	0.180685	0.00935288	0.0248211
Total cholesterol	mmol/l	0.208747	0.194085	0.224517	0.205217	0.190508	0.221062	0.184547	0.172055	0.197945	0.170553	0.157585	0.184588	0.000459644	0.00317154
Cholesterol esters	mmol/l	0.158046	0.147553	0.169286	0.154878	0.144384	0.166134	0.140076	0.131114	0.14965	0.130013	0.120667	0.140083	0.000350472	0.00250164
Free cholesterol	mmol/l	0.0504354	0.0461233	0.0551506	0.0502685	0.0458835	0.0550727	0.0443024	0.0406511	0.0482817	0.0402165	0.036497	0.0443151	0.00122899	0.00578185
Triglycerides	mmol/l	0.0114219	0.00994881	0.0131131	0.0110766	0.0096198	0.0127541	0.0112499	0.00985006	0.0128488	0.00688602	0.00592725	0.00799989	1.69052e-06	3.12388e-05
Large HDL
Concentration	mol/l	8.59202e-07	7.85813e-07	9.39444e-07	8.46729e-07	7.72938e-07	9.27565e-07	8.0314e-07	7.37012e-07	8.75202e-07	7.13194e-07	6.47297e-07	7.85801e-07	0.028273	0.0541899
Total lipids	mmol/l	0.538118	0.491054	0.589692	0.530888	0.483515	0.582902	0.50204	0.459711	0.548266	0.44773	0.405373	0.494512	0.036604	0.064761
Phospholipids	mmol/l	0.263145	0.241816	0.286356	0.257256	0.23598	0.28045	0.247077	0.227774	0.268017	0.219898	0.200613	0.241036	0.0301238	0.0566875
Total cholesterol	mmol/l	0.250921	0.225508	0.279198	0.250595	0.224704	0.279468	0.232825	0.210087	0.258024	0.209846	0.186872	0.235645	0.0899075	0.133891
Cholesterol esters	mmol/l	0.199407	0.18	0.220907	0.19862	0.178899	0.220514	0.186222	0.168747	0.205507	0.167405	0.14979	0.187092	0.0868817	0.132239
Free cholesterol	mmol/l	0.0512483	0.045097	0.0582386	0.0516922	0.0453642	0.0589029	0.046409	0.0410356	0.0524862	0.0418845	0.0364548	0.0481229	0.0950561	0.139551
Triglycerides	mmol/l	0.0203193	0.01793	0.023027	0.020441	0.0179895	0.0232265	0.0201007	0.0178208	0.0226723	0.0129001	0.0112616	0.0147769	9.23017e-07	2.12294e-05
Medium HDL
Concentration	mol/l	1.64509e-06	1.58333e-06	1.70925e-06	1.58304e-06	1.52238e-06	1.64613e-06	1.67611e-06	1.61551e-06	1.73898e-06	1.56551e-06	1.5018e-06	1.63192e-06	0.0694362	0.109656
Total lipids	mmol/l	0.691672	0.664811	0.719618	0.665435	0.639055	0.692904	0.704413	0.678068	0.731783	0.658488	0.630768	0.687427	0.089284	0.133891
Phospholipids	mmol/l	0.325805	0.314081	0.337967	0.313976	0.302442	0.32595	0.32952	0.318101	0.341349	0.302991	0.291171	0.315292	0.0157297	0.0383065
Total cholesterol	mmol/l	0.323384	0.308098	0.339428	0.310868	0.295869	0.326627	0.330944	0.315876	0.346731	0.316278	0.300078	0.333353	0.324588	0.375362
Cholesterol esters	mmol/l	0.266017	0.253643	0.278996	0.256431	0.244255	0.269214	0.272898	0.26067	0.2857	0.263194	0.249926	0.277165	0.340555	0.389475
Free cholesterol	mmol/l	0.0573488	0.0542828	0.0605879	0.0543051	0.0513419	0.0574393	0.0579741	0.0549883	0.061122	0.0529295	0.049864	0.0561834	0.107129	0.150856
Triglycerides	mmol/l	0.0397942	0.0376144	0.0421003	0.0385294	0.0363753	0.040811	0.0424586	0.040218	0.044824	0.0370116	0.0348155	0.0393463	0.0112367	0.0283659
Small HDL
Concentration	mol/l	4.45435e-06	4.3804e-06	4.52955e-06	4.41958e-06	4.34466e-06	4.49579e-06	4.57701e-06	4.50386e-06	4.65135e-06	4.49314e-06	4.4122e-06	4.57557e-06	0.0196942	0.0436708
Total lipids	mmol/l	0.985205	0.968823	1.00186	0.977764	0.961163	0.994651	1.01176	0.995566	1.02822	0.995156	0.977201	1.01344	0.0232275	0.0476048
Phospholipids	mmol/l	0.527295	0.514747	0.540149	0.517963	0.505379	0.530861	0.547464	0.53492	0.560301	0.524514	0.510975	0.538412	0.00950807	0.0249135
Total cholesterol	mmol/l	0.405448	0.396474	0.414625	0.406348	0.397166	0.415743	0.408996	0.400281	0.417901	0.417725	0.407695	0.428001	0.292263	0.347693
Cholesterol esters	mmol/l	0.307272	0.298305	0.316508	0.308972	0.299767	0.318459	0.307533	0.298891	0.316424	0.319174	0.309074	0.329605	0.303784	0.357292
Free cholesterol	mmol/l	0.097404	0.095214	0.0996444	0.0962503	0.0940408	0.0985117	0.100809	0.098627	0.10304	0.0974273	0.095051	0.0998629	0.0265808	0.0514227
Triglycerides	mmol/l	0.0495112	0.0472375	0.0518943	0.0499542	0.0476126	0.0524109	0.0526491	0.0503203	0.0550858	0.0493812	0.0469237	0.0519673	0.182589	0.231877
Ratio to total lipids in chylomicrones and extremely large VLDL
Phospholipids*	%	9.50443	8.5302	10.5899	8.95834	8.00864	10.0207	9.33797	8.42704	10.3474	8.31561	7.32272	9.44312	0.45221	0.498756
Total cholesterol*	%	17.0727	15.9469	18.2779	17.9532	16.728	19.2682	17.2001	16.1218	18.3506	13.6485	12.5965	14.7882	3.5074e-06	5.58486e-05
Free cholesterol*	%	5.06714	4.34164	5.91389	4.87068	4.15	5.71651	5.47084	4.72453	6.33504	4.32594	3.60724	5.18782	0.278924	0.335681
Triglycerides*	%	72.6225	71.4283	73.8366	72.0487	70.8214	73.2972	72.419	71.2884	73.5677	75.7172	74.2555	77.2077	0.000832732	0.00478821
Ratio to total lipids in very large VLDL
Phospholipids*	%	12.8816	11.4065	14.5476	11.6483	10.2614	13.2227	12.9157	11.512	14.4905	12.0916	10.3851	14.0784	0.62955	0.648342
Free cholesterol*	%	8.00122	7.12276	8.98802	7.15831	6.34107	8.08087	7.57409	6.78501	8.45493	5.96685	5.159	6.90121	0.0249356	0.0498352
Triglycerides*	%	60.1843	59.0467	61.3439	61.033	59.8309	62.2591	62.6004	61.4804	63.7407	64.4921	62.9708	66.0501	6.37371e-05	0.000694399
Ratio to total lipids in large VLDL
Phospholipids*	%	17.2344	17.0083	17.4635	17.2929	17.0532	17.5359	17.2916	17.0742	17.5117	16.9434	16.688	17.2026	0.171044	0.219914
Total cholesterol*	%	25.8311	25.3631	26.3078	25.6892	25.1975	26.1905	25.2585	24.8199	25.7049	24.4381	23.9296	24.9573	0.000701203	0.00453591
Free cholesterol*	%	7.64537	7.07217	8.26504	7.99257	7.36064	8.67875	8.39179	7.78803	9.04236	7.24891	6.62756	7.92852	0.0858617	0.131655
Triglycerides*	%	56.7733	56.2103	57.342	56.8885	56.2923	57.4909	57.3852	56.8398	57.9358	58.4614	57.7952	59.1353	0.000963714	0.00524971
Ratio to total lipids in medium VLDL
Phospholipids	%	20.4257	20.3348	20.5171	20.3724	20.2798	20.4655	20.2551	20.1683	20.3423	20.2747	20.1767	20.3732	0.0263998	0.0514227
Total cholesterol	%	28.5517	27.808	29.3152	28.4156	27.66	29.1919	28.0449	27.3416	28.7664	26.2302	25.4892	26.9928	8.43039e-05	0.000793223
Cholesterol esters	%	17.9597	17.2233	18.7275	17.926	17.1757	18.709	17.294	16.6111	18.005	16.0429	15.3299	16.789	0.00116453	0.00578185
Free cholesterol	%	10.4613	10.2059	10.7231	10.3636	10.1053	10.6285	10.6851	10.4339	10.9423	10.0354	9.76963	10.3084	0.0110749	0.0283025
Triglycerides	%	50.8006	50.1389	51.471	51.0907	50.4112	51.7794	51.6458	50.9983	52.3016	53.0767	52.3265	53.8378	7.83003e-05	0.000771817
Ratio to total lipids in small VLDL
Phospholipids	%	24.2739	24.0407	24.5094	24.3978	24.1584	24.6395	24.2657	24.0413	24.4922	24.8725	24.6132	25.1346	0.00316919	0.0109337
Total cholesterol	%	36.2598	35.368	37.1742	35.8191	34.9196	36.7418	34.9031	34.0766	35.7498	34.2014	33.2889	35.1389	0.00838179	0.0231337
Cholesterol esters	%	22.3739	21.4441	23.344	21.8622	20.9348	22.8306	21.1654	20.3183	22.0479	20.1671	19.2588	21.1183	0.0093067	0.0248211
Free cholesterol	%	13.8005	13.7004	13.9014	13.8216	13.7192	13.9248	13.6896	13.594	13.7859	13.8256	13.7167	13.9354	0.187709	0.23549
Triglycerides	%	39.1277	38.3559	39.9151	39.4571	38.6624	40.2681	40.6172	39.8459	41.4035	40.5763	39.708	41.4637	0.0135923	0.0334954
Ratio to total lipids in very small VLDL
Phospholipids	%	28.9099	28.5178	29.3073	28.854	28.4545	29.2592	28.4607	28.0892	28.8372	28.9079	28.4824	29.3397	0.299804	0.354626
Total cholesterol	%	49.4407	48.9198	49.967	49.106	48.5778	49.64	48.6453	48.152	49.1436	47.2573	46.717	47.8039	2.44356e-07	8.43028e-06
Cholesterol esters	%	33.5905	33.1207	34.067	33.3352	32.8592	33.8182	33.1286	32.6826	33.5807	31.4612	30.9837	31.946	6.7867e-09	2.80969e-07
Free cholesterol	%	15.8185	15.6381	16.0009	15.7516	15.5682	15.9372	15.5064	15.3362	15.6785	15.7707	15.5756	15.9683	0.0620718	0.0996036
Triglycerides	%	21.3569	20.6878	22.0477	21.822	21.1241	22.5431	22.6879	22.0035	23.3937	23.5226	22.7234	24.3498	0.000324308	0.00239756
Ratio to total lipids in IDL
Phospholipids	%	27.4663	27.2949	27.6388	27.4978	27.3226	27.6742	27.5379	27.3724	27.7043	28.0117	27.8219	28.2028	0.000107049	0.000963439
Total cholesterol	%	61.6789	61.1427	62.2197	61.3825	60.8376	61.9322	61.3401	60.8269	61.8577	60.1829	59.6151	60.7562	0.00205242	0.00772456
Cholesterol esters	%	43.9489	43.5399	44.3617	43.7285	43.313	44.148	44.0533	43.6587	44.4514	42.6421	42.2114	43.0772	2.53564e-05	0.000374912
Free cholesterol	%	17.6988	17.4508	17.9504	17.6451	17.3926	17.9012	17.2798	17.0467	17.5161	17.5275	17.261	17.7982	0.0699254	0.109656
Triglycerides	%	10.6344	10.1834	11.1053	10.9428	10.4691	11.4379	10.9748	10.5265	11.4422	11.5242	10.9946	12.0795	0.123848	0.167559
Ratio to total lipids in large LDL
Phospholipids	%	25.7873	25.4502	26.1288	25.9806	25.6338	26.332	26.1714	25.8421	26.505	26.6914	26.3127	27.0755	0.00560524	0.0173177
Total cholesterol	%	66.26	65.5698	66.9574	65.799	65.0992	66.5064	65.751	65.0918	66.4169	64.8134	64.0807	65.5544	0.0554933	0.0911676
Cholesterol esters	%	46.8304	46.0378	47.6366	46.2341	45.4352	47.0471	46.4678	45.7107	47.2374	45.0221	44.1954	45.8643	0.0235513	0.0477953
Free cholesterol	%	19.3838	19.1863	19.5834	19.5231	19.32	19.7284	19.2701	19.0811	19.461	19.6324	19.4153	19.852	0.0938264	0.138729
Triglycerides	%	7.74837	7.40094	8.11212	8.00606	7.63962	8.39007	7.95548	7.61189	8.31458	8.12365	7.72889	8.53857	0.615729	0.63728
Ratio to total lipids in medium LDL
Phospholipids	%	28.0471	27.3891	28.7209	28.4443	27.763	29.1423	28.96	28.3059	29.6293	29.2241	28.4804	29.9872	0.0899078	0.133891
Total cholesterol	%	65.0736	63.8555	66.315	64.2221	62.9946	65.4735	64.0941	62.9391	65.2704	62.9231	61.6452	64.2275	0.154547	0.201202
Cholesterol esters	%	44.9317	42.1644	47.8806	43.2385	40.5207	46.1385	43.9434	41.3357	46.7155	39.6744	37.0283	42.5096	0.0726966	0.113144
Free cholesterol	%	19.9018	19.4692	20.344	20.3016	19.851	20.7623	20.3222	19.8969	20.7565	20.7745	20.2847	21.2762	0.102178	0.146429
Triglycerides	%	6.59622	6.27951	6.9289	6.82418	6.48973	7.17585	6.76593	6.45301	7.09403	6.99623	6.63225	7.3802	0.507826	0.539077
Ratio to total lipids in small LDL
Phospholipids	%	31.6493	30.8527	32.4666	32.1175	31.2921	32.9647	32.7711	31.9769	33.5851	33.0072	32.106	33.9337	0.102571	0.146429
Total cholesterol	%	61.6022	60.2763	62.9573	60.8099	59.4736	62.1762	60.3275	59.0774	61.6041	59.384	57.9975	60.8037	0.166606	0.215547
Cholesterol esters	%	42.8118	40.5903	45.1549	41.2146	39.0318	43.5195	41.3516	39.2845	43.5274	38.9026	36.7156	41.2198	0.149208	0.196727
Free cholesterol	%	18.6276	18.2844	18.9773	18.9262	18.5702	19.2891	18.9694	18.633	19.312	19.0984	18.7166	19.4879	0.349901	0.397964
Triglycerides	%	6.38196	6.06849	6.71161	6.44772	6.12447	6.78804	6.666	6.35061	6.99706	6.67158	6.31652	7.0466	0.496512	0.538105
Ratio to total lipids in very large HDL
Phospholipids*	%	46.2152	45.2036	47.2495	47.4514	46.3897	48.5374	46.3547	45.3764	47.3542	47.7976	46.6496	48.9738	0.14485	0.192205
Total cholesterol*	%	50.1928	49.3505	51.0495	49.4711	48.6224	50.3345	50.1134	49.3026	50.9376	49.3948	48.485	50.3216	0.502796	0.539077
Cholesterol esters*	%	38.012	37.2291	38.8113	37.3329	36.547	38.1358	38.0623	37.3065	38.8335	37.5288	36.6807	38.3966	0.543176	0.573661
Free cholesterol*	%	12.1373	11.9244	12.354	12.1107	11.8936	12.3319	12.009	11.8059	12.2156	11.7891	11.5622	12.0205	0.131865	0.177248
Triglycerides*	%	2.75423	2.44639	3.1008	2.6668	2.36245	3.01034	3.04629	2.71744	3.41494	2.05036	1.80008	2.33544	0.000248884	0.0019815
Ratio to total lipids in large HDL
Phospholipids*	%	48.9039	48.3608	49.453	48.4539	47.9037	49.0104	49.2015	48.6753	49.7335	49.0508	48.4521	49.6569	0.251412	0.306132
Total cholesterol*	%	46.6906	45.8937	47.5013	47.2068	46.383	48.0453	46.4492	45.6855	47.2257	47.3058	46.4185	48.2101	0.452977	0.498756
Cholesterol esters*	%	37.0828	36.5799	37.5925	37.4356	36.9165	37.9619	37.1314	36.6464	37.6229	37.6553	37.0941	38.225	0.455787	0.499196
Free cholesterol*	%	9.55272	9.20047	9.91846	9.74802	9.38057	10.1299	9.27767	8.94797	9.61951	9.57069	9.18325	9.97448	0.318673	0.370591
Triglycerides*	%	3.78733	3.41059	4.20567	3.8524	3.46096	4.28812	4.01102	3.62605	4.43687	2.96455	2.64187	3.32664	0.000953464	0.00524971
Ratio to total lipids in medium HDL
Phospholipids	%	47.1017	46.7448	47.4612	47.1839	46.8189	47.5518	46.7764	46.4353	47.12	46.0096	45.6313	46.3911	4.5082e-05	0.000597403
Total cholesterol	%	46.7688	46.1122	47.4347	46.7152	46.0455	47.3946	46.9858	46.3508	47.6295	48.0315	47.2998	48.7746	0.0377517	0.0662254
Cholesterol esters	%	38.4459	37.8536	39.0474	38.5356	37.9294	39.1515	38.7385	38.164	39.3216	39.9662	39.2981	40.6456	0.00426595	0.0135854
Free cholesterol	%	8.29053	8.15489	8.42842	8.16168	8.02534	8.30034	8.22996	8.10034	8.36166	8.0378	7.8951	8.18307	0.108115	0.151214
Triglycerides	%	5.75285	5.40827	6.1194	5.79066	5.43667	6.1677	6.02669	5.67888	6.39579	5.62041	5.25581	6.0103	0.484816	0.528195
Ratio to total lipids in small HDL
Phospholipids	%	53.5233	52.7823	54.2748	52.9709	52.2221	53.7305	54.1318	53.4104	54.863	52.7297	51.9374	53.534	0.0610915	0.0987964
Total cholesterol	%	41.1544	40.3864	41.9369	41.5709	40.7788	42.3783	40.4408	39.7143	41.1806	41.997	41.1468	42.8649	0.0532325	0.0888639
Cholesterol esters	%	31.1817	30.3089	32.0795	31.6019	30.6989	32.5315	30.4143	29.5946	31.2567	32.0948	31.1206	33.0995	0.0791999	0.122346
Free cholesterol	%	9.88608	9.77102	10.0025	9.84417	9.72718	9.96257	9.96607	9.85442	10.079	9.79386	9.67015	9.91915	0.241433	0.29572
Triglycerides	%	5.02504	4.80433	5.25588	5.11083	4.8817	5.35073	5.20558	4.98536	5.43553	4.96536	4.729	5.21353	0.507773	0.539077
Mean particle diameter
VLDL	nm	36.4544	36.2713	36.6384	36.4184	36.2316	36.6062	36.8503	36.6721	37.0293	36.5516	36.3523	36.7521	0.00328257	0.0111009
LDL	nm	23.5888	23.5704	23.6071	23.5851	23.5664	23.6038	23.587	23.5693	23.6046	23.5421	23.5223	23.562	0.0023716	0.00876645
HDL	nm	9.91644	9.87626	9.95679	9.9041	9.86312	9.94526	9.85158	9.81316	9.89016	9.82115	9.77794	9.86455	0.00383366	0.0123995
Cholesterol
Serum total cholesterol	mmol/l	3.91266	3.74699	4.08567	3.78542	3.6218	3.95643	3.70732	3.55612	3.86495	3.46261	3.30369	3.62916	0.0028943	0.0101546
Total cholesterol in VLDL	mmol/l	0.631397	0.588433	0.677499	0.604641	0.562655	0.649761	0.628459	0.58725	0.67256	0.548588	0.508175	0.592214	0.0433626	0.0754291
Remnant cholesterol (non-HDL, non-LDL -cholesterol)	mmol/l	1.24048	1.16636	1.31932	1.18941	1.11688	1.26666	1.1959	1.12705	1.26895	1.05556	0.98725	1.12859	0.00633194	0.0187244
Total cholesterol in LDL	mmol/l	1.4094	1.31032	1.51598	1.34303	1.24668	1.44683	1.30685	1.21831	1.40183	1.18198	1.09203	1.27934	0.0165744	0.0398943
Total cholesterol in HDL	mmol/l	1.21467	1.16911	1.26199	1.19302	1.14735	1.24051	1.17463	1.13221	1.21864	1.14916	1.10244	1.19785	0.268285	0.324766
Total cholesterol in HDL2	mmol/l	0.728858	0.686245	0.774117	0.708516	0.66624	0.753476	0.693571	0.654503	0.734971	0.676124	0.633311	0.721832	0.401916	0.452156
Total cholesterol in HDL3	mmol/l	0.47723	0.472521	0.481985	0.47599	0.471194	0.480834	0.472917	0.468426	0.477451	0.46483	0.459852	0.469861	0.00264126	0.00959194
Esterified cholesterol*	mmol/l	2.75161	2.63259	2.87601	2.66736	2.54967	2.79048	2.60594	2.49643	2.72026	2.43265	2.31766	2.55335	0.00332491	0.0111009
Free cholesterol*	mmol/l	1.16414	1.11679	1.21349	1.11771	1.07134	1.16608	1.09307	1.04988	1.13804	1.02229	0.976848	1.06984	0.000827348	0.00478821
Triglycerides and phospholipids
Serum total triglycerides	mmol/l	1.08626	1.01017	1.16809	1.05738	0.981793	1.13878	1.14737	1.06992	1.23043	1.02443	0.946747	1.10848	0.1994	0.24716
Triglycerides in VLDL	mmol/l	0.693507	0.635815	0.756433	0.672275	0.615213	0.73463	0.761508	0.700444	0.827895	0.67346	0.61285	0.740065	0.153304	0.200848
Triglycerides in LDL	mmol/l	0.15495	0.146116	0.164319	0.153526	0.144592	0.163012	0.149808	0.141579	0.158516	0.140406	0.131735	0.149648	0.121683	0.165713
Triglycerides in HDL	mmol/l	0.124101	0.117609	0.130951	0.121596	0.115104	0.128454	0.127997	0.121547	0.134789	0.108664	0.102506	0.115192	0.000736893	0.00462233
Total phosphoglycerides*	mmol/l	1.70195	1.6465	1.75927	1.66058	1.60538	1.71767	1.67167	1.61877	1.72631	1.56613	1.51034	1.62399	0.0113925	0.0284127
Ratio of triglycerides to phosphoglycerides*		0.540321	0.503563	0.579761	0.538299	0.500955	0.578427	0.592559	0.55338	0.63451	0.559722	0.518162	0.604616	0.178216	0.22772
Phosphatidylcholine and other cholines*	mmol/l	1.65518	1.60292	1.70914	1.61028	1.55841	1.66388	1.62058	1.57087	1.67185	1.53139	1.47852	1.58615	0.0198312	0.0436708
Sphingomyelins*	mmol/l	0.391398	0.378236	0.405019	0.375623	0.362736	0.388967	0.365528	0.353587	0.377872	0.339281	0.326807	0.352232	1.81095e-06	3.12388e-05
Total cholines*	mmol/l	2.04429	1.98817	2.102	1.99321	1.93738	2.05064	1.97865	1.92588	2.03285	1.88218	1.82566	1.94044	0.00202814	0.00772456
Apolipoproteins
Apolipoprotein A-I	g/l	1.33761	1.30969	1.36613	1.31117	1.28323	1.33973	1.31004	1.28371	1.33691	1.27203	1.24323	1.30151	0.0257907	0.0508446
Apolipoprotein B	g/l	0.794595	0.759232	0.831605	0.768574	0.733659	0.80515	0.771739	0.738658	0.806302	0.717513	0.682906	0.753873	0.0349361	0.0626021
Ratio of apolipoprotein B to apolipoprotein A-I		0.594428	0.567419	0.622722	0.58648	0.559279	0.615003	0.589463	0.563665	0.616442	0.564365	0.536576	0.593593	0.501426	0.539077
Fatty acids
Total fatty acids*	mmol/l	9.96183	9.55498	10.386	9.76599	9.35914	10.1905	9.86701	9.47552	10.2747	9.45319	9.03123	9.89486	0.422973	0.470728
Estimated degree of unsaturation*		1.18568	1.17649	1.19494	1.17042	1.16116	1.17975	1.14802	1.13938	1.15672	1.16526	1.15537	1.17523	3.03946e-07	8.98811e-06
C22:6 n-3, docosahexaenoic acid (DHA)*	mmol/l	0.126187	0.118494	0.134378	0.12402	0.116309	0.132241	0.0992852	0.0934036	0.105537	0.0974627	0.0909757	0.104412	3.92228e-11	2.02978e-09
C18:2 n-6, linoleic acid (LA)*	mmol/l	2.8197	2.69596	2.94912	2.93667	2.80522	3.07429	2.87216	2.7497	3.00007	3.01262	2.86815	3.16438	0.289573	0.346483
n-3 fatty acids*	mmol/l	0.38041	0.355175	0.407438	0.375503	0.350101	0.402749	0.312062	0.291944	0.333567	0.307488	0.285223	0.331492	9.19712e-07	2.12294e-05
n-6 fatty acids*	mmol/l	3.34002	3.21513	3.46977	3.34843	3.2207	3.48122	3.30671	3.18659	3.43136	3.35229	3.21526	3.49516	0.9593	0.963956
Polyunsaturated fatty acids*	mmol/l	3.72742	3.58297	3.87769	3.7329	3.58533	3.88654	3.62443	3.48798	3.76622	3.66723	3.51189	3.82945	0.667904	0.684436
Monounsaturated fatty acids; C16:1, C18:1*	mmol/l	2.5984	2.46685	2.73696	2.49805	2.36906	2.63407	2.64645	2.51628	2.78337	2.48155	2.34431	2.62682	0.310422	0.363036
Saturated fatty acids*	mmol/l	3.61573	3.46597	3.77196	3.50924	3.36097	3.66405	3.58277	3.4386	3.73298	3.28286	3.13426	3.43852	0.0195829	0.0436708
Ratios of fatty acids to total fatty acid
C22:6 n-3, docosahexaenoic acid (DHA)*	%	1.26684	1.20782	1.32875	1.27056	1.21018	1.33395	1.00621	0.960667	1.05392	1.03144	0.978932	1.08676	7.82379e-16	1.61953e-13
C18:2 n-6, linoleic acid (LA)*	%	28.3089	27.5396	29.0998	30.0745	29.2407	30.9322	29.1168	28.3482	29.9063	31.8812	30.9336	32.8579	1.23541e-06	2.55729e-05
n-3 fatty acids*	%	3.81914	3.64807	3.99823	3.84711	3.67134	4.0313	3.16292	3.02527	3.30683	3.25385	3.09458	3.42131	6.58709e-12	4.54509e-10
n-6 fatty acids*	%	33.5363	32.9763	34.1057	34.2963	33.712	34.8907	33.523	32.9794	34.0755	35.475	34.8269	36.1352	4.72203e-05	0.000597403
Polyunsaturated fatty acids*	%	37.4077	36.8085	38.0166	38.2378	37.6129	38.8731	36.7377	36.1662	37.3181	38.8131	38.1328	39.5055	7.49751e-05	0.000771817
Monounsaturated fatty acids*	%	26.0882	25.6242	26.5606	25.5916	25.1272	26.0646	26.8185	26.3553	27.2899	26.2621	25.751	26.7833	0.00344668	0.0113248
Saturated fatty acids*	%	36.2912	35.996	36.5888	35.9508	35.6524	36.2517	36.3145	36.0276	36.6036	34.7495	34.4401	35.0617	5.59243e-12	4.54509e-10
Glycolysis and related metabolites
Citrate	mmol/l	0.109637	0.103124	0.116561	0.105067	0.0986969	0.111848	0.117268	0.110557	0.124387	0.117616	0.110049	0.125703	0.025038	0.0498352
Amino acids
Alanine	mmol/l	0.461415	0.442555	0.481079	0.519222	0.497558	0.54183	0.506494	0.486554	0.52725	0.507072	0.484606	0.530579	0.00144094	0.00636283
Glutamine*	mmol/l	0.427799	0.415174	0.440809	0.403914	0.391475	0.416748	0.42563	0.413455	0.438163	0.441898	0.427602	0.456673	0.00122158	0.00578185
Histidine*	mmol/l	0.0737338	0.0716922	0.0758335	0.0784727	0.0762561	0.0807539	0.0785191	0.0764074	0.0806891	0.0768382	0.0745115	0.0792376	0.0085675	0.0233352
Isoleucine	mmol/l	0.0661419	0.062871	0.069583	0.0657984	0.0624772	0.0692962	0.0699798	0.0666461	0.0734801	0.0639226	0.0604975	0.0675416	0.105812	0.150022
Leucine	mmol/l	0.0893155	0.0855533	0.0932431	0.0898996	0.0860341	0.0939387	0.0931573	0.0893779	0.0970965	0.0841654	0.0803228	0.0881917	0.0209117	0.044626
Valine	mmol/l	0.190565	0.183792	0.197587	0.195957	0.188847	0.203334	0.196113	0.189401	0.203063	0.178341	0.171469	0.185488	0.00164877	0.00674263
Phenylalanine	mmol/l	0.0712844	0.0694857	0.0731297	0.0731239	0.0712401	0.0750575	0.074229	0.0724256	0.0760773	0.0710405	0.0690962	0.0730395	0.0571623	0.09317
Tyrosine*	mmol/l	0.0547568	0.0525055	0.0571047	0.0572406	0.0548399	0.0597464	0.0590994	0.0567387	0.0615582	0.0510768	0.0487815	0.05348	4.90621e-05	0.000597403
Ketone bodies
Acetoacetate	mmol/l	0.0362634	0.0333168	0.0394706	0.0365119	0.0334847	0.0398127	0.0355255	0.032743	0.0385443	0.0362296	0.0330444	0.0397218	0.97151	0.97151
3-hydroxybutyrate*	mmol/l	0.179205	0.171374	0.187393	0.185651	0.177346	0.194345	0.177282	0.169866	0.185021	0.189744	0.180732	0.199206	0.183819	0.232016
Fluid balance
Creatinine*	mmol/l	0.0582416	0.05624	0.0603144	0.0540762	0.0521803	0.0560409	0.0535196	0.051733	0.055368	0.0515587	0.0496215	0.0535715	0.000121152	0.00100314
Albumin	signal area	0.0857071	0.0850542	0.086365	0.085697	0.0850303	0.0863688	0.0860923	0.0854611	0.0867282	0.0849056	0.0842036	0.0856136	0.119199	0.163405
Inflammation
Glycoprotein acetyls	mmol/l	1.08715	1.06088	1.11408	1.08529	1.05851	1.11275	1.10517	1.07945	1.1315	1.10484	1.07588	1.13459	0.581079	0.610576
Adjusted for age (30-34, 35-39, 40-44, 45-49), BMI (<22.5, 225.-24.9, >=25kg/m2, unknown), smoking (never, former, current), alcohol (<1, 1-7, 8-15, >-16 g/d), physical activity level (inactive, moderately inactive, moderately active, active, unknown), time since last meal at blood collection (<1.5, 1.5-2.9, 3.0-4.4, >=4.5 h, unknown) and time from blood collection to processing (quartiles of the…
* Missing values for some participants.
Raw p-values and p-values adjusted for multiple tetsing using a false-discovery rate controlling procedure (benjamini-Hochberg; p(adj)) <0.05 are marked in red.

## Sheet: Table S3
Table S3. Geometric mean NMR metabolite measures by diet group standardised to the adjusted mean in meat-eaters
Metabolites	Unit	Meat-eaters (n=80)	Fish-eaters (n=69)			Vegetarians (n=74)			Vegans (n=63)			p	p(adj)
		Mean (Reference)	Mean	95% CI		Mean	95% CI		Mean	95% CI
				LL	UL		LL	UL		LL	UL
Chylomicrones and extremely large VLDL
Concentration	SD	5.26563e-07	-0.19731	-0.422147	0.0275267	0.144689	-0.0671876	0.356565	-0.503739	-0.742798	-0.26468	0.00132645	0.00610167
Total lipids	SD	6.45298e-08	-0.191192	-0.416029	0.0336446	0.146025	-0.0658511	0.357901	-0.508729	-0.747788	-0.26967	0.00118595	0.00578185
Phospholipids	SD	-5.55168e-08	-0.153131	-0.377968	0.0717056	0.131558	-0.0803184	0.343434	-0.501244	-0.740303	-0.262185	0.00199188	0.00772455
Total cholesterol	SD	-1.28419e-07	-0.0975591	-0.322396	0.127278	0.150316	-0.0615599	0.362193	-0.599375	-0.838434	-0.360316	0.000118702	0.00100314
Free cholesterol	SD	-1.07662e-07	-0.121221	-0.346058	0.103616	0.176155	-0.0357211	0.388031	-0.474174	-0.713233	-0.235115	0.00166123	0.00674263
Triglycerides	SD	-2.27122e-07	-0.214766	-0.439603	0.0100704	0.145949	-0.0659271	0.357825	-0.484854	-0.723913	-0.245795	0.00178059	0.00708812
Large VLDL
Concentration	SD	1.26935e-07	-0.135742	-0.360578	0.0890951	0.264124	0.052248	0.476	-0.211804	-0.450863	0.0272552	0.0206499	0.044626
Total lipids	SD	3.05549e-09	-0.137301	-0.362138	0.0875353	0.261286	0.0494103	0.473163	-0.219731	-0.45879	0.0193283	0.0197827	0.0436708
Phospholipids	SD	-5.5259e-08	-0.122138	-0.346975	0.102699	0.259849	0.0479729	0.471725	-0.223775	-0.462834	0.0152837	0.021824	0.0459269
Triglycerides	SD	-7.10949e-08	-0.125097	-0.349934	0.0997396	0.282364	0.0704878	0.49424	-0.177528	-0.416587	0.0615312	0.0222031	0.0459604
Medium VLDL
Concentration	SD	-1.26351e-06	-0.0865042	-0.311341	0.138333	0.23058	0.0187043	0.442457	-0.13449	-0.373549	0.104569	0.110187	0.153079
Total lipids	SD	6.61993e-09	-0.0890992	-0.313936	0.135738	0.224875	0.0129985	0.436751	-0.15433	-0.393389	0.084729	0.101394	0.146429
Phospholipids	SD	4.12177e-08	-0.0971267	-0.321963	0.12771	0.20861	-0.00326664	0.420486	-0.177814	-0.416873	0.0612453	0.101902	0.146429
Total cholesterol	SD	1.24419e-07	-0.0908573	-0.315694	0.133979	0.164227	-0.047649	0.376103	-0.331044	-0.570103	-0.0919851	0.0315734	0.0578795
Cholesterol esters	SD	2.11994e-07	-0.0865431	-0.31138	0.138294	0.121717	-0.0901588	0.333594	-0.40466	-0.643719	-0.165601	0.0169357	0.0402954
Free cholesterol	SD	6.7728e-08	-0.0888289	-0.313666	0.136008	0.221892	0.0100154	0.433768	-0.206826	-0.445885	0.0322329	0.0646244	0.102902
Triglycerides	SD	1.0804e-07	-0.0766255	-0.301462	0.148211	0.26636	0.0544833	0.478236	-0.0472427	-0.286302	0.191816	0.112157	0.154777
Small VLDL
Concentration	SD	1.63347e-06	-0.0955753	-0.320412	0.129261	0.0819895	-0.129887	0.293866	-0.117485	-0.356544	0.121574	0.604832	0.632324
Total lipids	SD	-3.0209e-10	-0.101181	-0.326018	0.123655	0.0645937	-0.147282	0.27647	-0.137187	-0.376246	0.101872	0.611111	0.635678
Phospholipids	SD	4.52561e-07	-0.0922728	-0.31711	0.132564	0.0712217	-0.140654	0.283098	-0.0560093	-0.295068	0.18305	0.759785	0.770959
Total cholesterol	SD	9.82117e-08	-0.127831	-0.352667	0.0970062	-0.0639609	-0.275837	0.147915	-0.305098	-0.544157	-0.0660389	0.337658	0.388307
Cholesterol esters	SD	-2.87552e-07	-0.139526	-0.364363	0.0853107	-0.101248	-0.313124	0.110628	-0.393529	-0.632588	-0.15447	0.138152	0.184499
Free cholesterol	SD	1.73355e-07	-0.0914047	-0.316242	0.133432	0.0361527	-0.175723	0.248029	-0.124155	-0.363214	0.114904	0.758282	0.770959
Triglycerides	SD	-1.69037e-07	-0.0684015	-0.293238	0.156435	0.179922	-0.0319539	0.391798	-0.00980946	-0.248868	0.22925	0.413879	0.463097
Very small VLDL
Concentration	SD	1.04185e-06	-0.126768	-0.351605	0.0980685	-0.221725	-0.433602	-0.0098493	-0.51248	-0.751539	-0.273421	0.0207935	0.044626
Total lipids	SD	7.16648e-08	-0.133696	-0.358533	0.0911404	-0.24491	-0.456786	-0.0330337	-0.546171	-0.78523	-0.307112	0.0110609	0.0283025
Phospholipids	SD	-8.20103e-08	-0.133431	-0.358268	0.0914057	-0.289012	-0.500888	-0.0771356	-0.506157	-0.745216	-0.267098	0.0182217	0.0423808
Total cholesterol	SD	2.1796e-07	-0.156611	-0.381448	0.0682254	-0.301078	-0.512954	-0.0892015	-0.71259	-0.951649	-0.473531	0.000285117	0.00218589
Cholesterol esters	SD	1.98591e-07	-0.152233	-0.37707	0.0726039	-0.28254	-0.494416	-0.0706635	-0.775003	-1.01406	-0.535944	5.34126e-05	0.000614245
Free cholesterol	SD	1.86353e-07	-0.152217	-0.377054	0.0726193	-0.326787	-0.538663	-0.114911	-0.547618	-0.786677	-0.308559	0.00816763	0.0228473
Triglycerides	SD	-2.70593e-07	-0.0351283	-0.259965	0.189708	0.0195076	-0.192369	0.231384	-0.107922	-0.346981	0.131137	0.888096	0.89676
IDL
Concentration	SD	-1.11871e-06	-0.121095	-0.345932	0.103742	-0.242228	-0.454104	-0.0303516	-0.632262	-0.871321	-0.393203	0.00162278	0.00674263
Total lipids	SD	-2.99844e-09	-0.125844	-0.350681	0.0989924	-0.251102	-0.462978	-0.0392254	-0.638486	-0.877545	-0.399427	0.0014447	0.00636283
Phospholipids	SD	1.76669e-07	-0.13051	-0.355347	0.0943268	-0.260826	-0.472703	-0.0489503	-0.608469	-0.847528	-0.36941	0.0028881	0.0101546
Total cholesterol	SD	-3.27887e-08	-0.128561	-0.353398	0.0962757	-0.244809	-0.456685	-0.0329326	-0.663286	-0.902345	-0.424227	0.000832585	0.00478821
Cholesterol esters	SD	4.85338e-08	-0.128216	-0.353052	0.0966211	-0.213609	-0.425485	-0.00173255	-0.674166	-0.913225	-0.435107	0.000645709	0.00431167
Free cholesterol	SD	7.8156e-08	-0.12467	-0.349507	0.100167	-0.31567	-0.527546	-0.103794	-0.620803	-0.859862	-0.381744	0.0016085	0.00674263
Triglycerides	SD	-3.87624e-07	-0.00644871	-0.231285	0.218388	-0.125094	-0.33697	0.0867821	-0.317886	-0.556945	-0.0788274	0.192854	0.240487
Large LDL
Concentration	SD	9.21713e-07	-0.139281	-0.364118	0.0855554	-0.228147	-0.440024	-0.0162713	-0.581934	-0.820993	-0.342875	0.00592027	0.017763
Total lipids	SD	2.54332e-09	-0.139086	-0.363923	0.0857507	-0.231796	-0.443672	-0.0199199	-0.581551	-0.82061	-0.342493	0.005921	0.017763
Phospholipids	SD	-1.16602e-07	-0.143571	-0.368408	0.0812655	-0.223323	-0.4352	-0.0114472	-0.573025	-0.812084	-0.333966	0.0073989	0.0209804
Total cholesterol	SD	-3.23547e-09	-0.143754	-0.368591	0.0810827	-0.227638	-0.439514	-0.0157614	-0.578545	-0.817604	-0.339486	0.00657824	0.0191788
Cholesterol esters	SD	-8.61407e-09	-0.148844	-0.373681	0.0759925	-0.208277	-0.420153	0.00359923	-0.578843	-0.817902	-0.339784	0.00691173	0.0198712
Free cholesterol	SD	-1.67553e-07	-0.123864	-0.348701	0.100972	-0.274112	-0.485988	-0.0622361	-0.582808	-0.821867	-0.343749	0.00441896	0.0138595
Triglycerides	SD	-6.89968e-08	-0.0186232	-0.24346	0.206214	-0.139238	-0.351115	0.0726377	-0.4207	-0.659759	-0.181641	0.0485256	0.081665
Medium LDL
Concentration	SD	7.1181e-07	-0.140617	-0.365454	0.0842198	-0.216725	-0.428601	-0.00484838	-0.49411	-0.733169	-0.255051	0.031596	0.0578795
Total lipids	SD	8.66503e-09	-0.141483	-0.366319	0.0833541	-0.217501	-0.429377	-0.00562438	-0.495027	-0.734086	-0.255968	0.0312242	0.0578795
Phospholipids	SD	-2.63851e-07	-0.134074	-0.35891	0.0907632	-0.155927	-0.367803	0.0559493	-0.514092	-0.753151	-0.275033	0.0219651	0.0459269
Total cholesterol	SD	6.83366e-08	-0.14929	-0.374127	0.0755468	-0.216426	-0.428303	-0.00455026	-0.490809	-0.729868	-0.25175	0.0350813	0.0626021
Cholesterol esters	SD	-5.14005e-08	-0.148663	-0.3735	0.0761737	-0.160675	-0.372551	0.0512014	-0.502132	-0.741191	-0.263073	0.0295562	0.0561296
Free cholesterol	SD	-2.96645e-07	-0.107967	-0.332804	0.11687	-0.212585	-0.424461	-0.000708871	-0.508783	-0.747842	-0.269724	0.0197431	0.0436708
Triglycerides	SD	2.50282e-07	-0.0268697	-0.251707	0.197967	-0.142726	-0.354603	0.0691497	-0.320646	-0.559705	-0.0815871	0.206863	0.254885
Small LDL
Concentration	SD	-1.2222e-06	-0.139319	-0.364156	0.0855177	-0.228098	-0.439974	-0.0162214	-0.466382	-0.705441	-0.227323	0.0473003	0.0809186
Total lipids	SD	-9.26167e-09	-0.137445	-0.362282	0.0873919	-0.231352	-0.443229	-0.0194762	-0.468862	-0.707921	-0.229803	0.0445701	0.0768834
Phospholipids	SD	-5.29043e-07	-0.128327	-0.353164	0.0965096	-0.158335	-0.370211	0.0535414	-0.487362	-0.726421	-0.248303	0.0345415	0.0626021
Total cholesterol	SD	-1.62148e-07	-0.1429	-0.367737	0.0819363	-0.237344	-0.44922	-0.0254675	-0.464787	-0.703846	-0.225728	0.0479041	0.0812799
Cholesterol esters	SD	-1.00081e-07	-0.157661	-0.382498	0.067176	-0.203677	-0.415553	0.00819909	-0.466612	-0.70567	-0.227553	0.0547462	0.0906596
Free cholesterol	SD	2.93072e-07	-0.106195	-0.331032	0.118642	-0.224505	-0.436381	-0.0126283	-0.513846	-0.752905	-0.274787	0.0171949	0.0404471
Triglycerides	SD	2.03382e-07	-0.0935674	-0.318404	0.131269	-0.0650895	-0.276966	0.146787	-0.285147	-0.524206	-0.0460882	0.395886	0.447806
Very large HDL
Concentration	SD	1.51156e-07	-0.00626741	-0.231104	0.218569	-0.35536	-0.567236	-0.143484	-0.538066	-0.777125	-0.299007	0.00119928	0.00578185
Total lipids	SD	-7.33654e-08	-0.00932557	-0.234162	0.215511	-0.357598	-0.569474	-0.145721	-0.539459	-0.778517	-0.3004	0.00119479	0.00578185
Phospholipids	SD	2.37647e-08	0.062035	-0.162802	0.286872	-0.296146	-0.508022	-0.0842699	-0.394622	-0.633681	-0.155563	0.00935288	0.0248211
Total cholesterol	SD	6.44665e-08	-0.0515635	-0.2764	0.173273	-0.372501	-0.584377	-0.160625	-0.610892	-0.849951	-0.371833	0.000459644	0.00317154
Cholesterol esters	SD	9.37887e-08	-0.0649037	-0.289741	0.159933	-0.386804	-0.59868	-0.174928	-0.625708	-0.864767	-0.386649	0.000350472	0.00250164
Free cholesterol	SD	-1.29076e-07	-0.008163	-0.233	0.216674	-0.319377	-0.531253	-0.107501	-0.557729	-0.796788	-0.31867	0.00122899	0.00578185
Triglycerides	SD	3.36197e-07	-0.0489427	-0.273779	0.175894	-0.0241876	-0.236064	0.187689	-0.806845	-1.0459	-0.567786	1.69052e-06	3.12388e-05
Large HDL
Concentration	SD	-4.19226e-07	-0.0360565	-0.260893	0.18878	-0.166379	-0.378255	0.0454975	-0.459257	-0.698316	-0.220198	0.028273	0.0541899
Total lipids	SD	-2.13743e-09	-0.0325374	-0.257374	0.192299	-0.166935	-0.378811	0.0449417	-0.442338	-0.681397	-0.203279	0.036604	0.064761
Phospholipids	SD	5.30566e-08	-0.0589523	-0.283789	0.165885	-0.164099	-0.375975	0.0477775	-0.467631	-0.70669	-0.228572	0.0301238	0.0566875
Total cholesterol	SD	-5.66335e-08	-0.00267898	-0.227516	0.222158	-0.154323	-0.366199	0.057553	-0.368559	-0.607618	-0.1295	0.0899075	0.133891
Cholesterol esters	SD	1.58099e-08	-0.0085072	-0.233344	0.21633	-0.147087	-0.358963	0.0647894	-0.376124	-0.615183	-0.137065	0.0868817	0.132239
Free cholesterol	SD	1.22388e-07	0.0148498	-0.209987	0.239687	-0.170781	-0.382657	0.0410952	-0.3474	-0.586459	-0.108341	0.0950561	0.139551
Triglycerides	SD	2.2813e-08	0.0105083	-0.214328	0.235345	-0.0190391	-0.230915	0.192837	-0.799603	-1.03866	-0.560544	9.23017e-07	2.12294e-05
Medium HDL
Concentration	SD	-2.09008e-06	-0.221202	-0.446038	0.00363517	0.107491	-0.104385	0.319367	-0.285285	-0.524344	-0.0462265	0.0694362	0.109656
Total lipids	SD	-5.56176e-08	-0.21494	-0.439776	0.00989726	0.101463	-0.110413	0.313339	-0.273274	-0.512333	-0.0342146	0.0892839	0.133891
Phospholipids	SD	-2.98225e-07	-0.222175	-0.447012	0.00266202	0.0681124	-0.143764	0.279989	-0.436105	-0.675164	-0.197046	0.0157297	0.0383065
Total cholesterol	SD	-2.27328e-07	-0.179459	-0.404296	0.0453775	0.105073	-0.106803	0.31695	-0.101016	-0.340075	0.138043	0.324588	0.375362
Cholesterol esters	SD	-6.78626e-08	-0.169627	-0.394464	0.0552098	0.118025	-0.0938515	0.329901	-0.0493221	-0.288381	0.189737	0.340555	0.389475
Free cholesterol	SD	1.85269e-07	-0.21852	-0.443357	0.00631648	0.0434528	-0.168423	0.255329	-0.321328	-0.560387	-0.0822687	0.107129	0.150856
Triglycerides	SD	-3.72028e-07	-0.126226	-0.351063	0.0986104	0.253282	0.0414053	0.465158	-0.283295	-0.522354	-0.0442362	0.0112367	0.0283659
Small HDL
Concentration	SD	4.38248e-06	-0.103082	-0.327919	0.121755	0.357214	0.145338	0.56909	0.114027	-0.125032	0.353086	0.0196942	0.0436708
Total lipids	SD	5.12174e-10	-0.0995406	-0.324377	0.125296	0.349243	0.137367	0.56112	0.131962	-0.107097	0.371021	0.0232275	0.0476048
Phospholipids	SD	-7.04212e-09	-0.163226	-0.388063	0.0616108	0.343112	0.131235	0.554988	-0.0483424	-0.287401	0.190717	0.00950807	0.0249135
Total cholesterol	SD	1.43245e-07	0.0218155	-0.203021	0.246652	0.0857155	-0.126161	0.297592	0.293428	0.0543693	0.532487	0.292263	0.347693
Cholesterol esters	SD	1.91108e-07	0.0410055	-0.183831	0.265842	0.00630573	-0.20557	0.218182	0.282518	0.0434594	0.521577	0.303784	0.357292
Free cholesterol	SD	7.09899e-07	-0.115362	-0.340199	0.109475	0.332678	0.120801	0.544554	0.00230847	-0.236751	0.241367	0.0265808	0.0514227
Triglycerides	SD	1.55169e-07	0.0417142	-0.183123	0.266551	0.287787	0.0759108	0.499663	-0.0123167	-0.251376	0.226742	0.182589	0.231877
Ratio to total lipids in chylomicrones and extremely large VLDL
Phospholipids*	SD	1.22404e-07	-0.123653	-0.357834	0.110529	-0.0369223	-0.251416	0.177572	-0.279234	-0.544947	-0.0135218	0.45221	0.498756
Total cholesterol*	SD	1.76167e-07	0.166606	-0.0675761	0.400788	0.024641	-0.189853	0.239135	-0.741612	-1.00732	-0.475899	3.5074e-06	5.58486e-05
Free cholesterol*	SD	-7.93108e-08	-0.0578334	-0.292015	0.176348	0.112106	-0.102388	0.3266	-0.231291	-0.497003	0.0344219	0.278924	0.335681
Triglycerides*	SD	-2.18095e-07	-0.108127	-0.342309	0.126054	-0.0382339	-0.252728	0.17626	0.568817	0.303105	0.83453	0.000832732	0.00478821
Ratio to total lipids in very large VLDL
Phospholipids*	SD	7.00101e-08	-0.189573	-0.428368	0.0492228	0.00497641	-0.21174	0.221693	-0.119223	-0.405789	0.167344	0.62955	0.648342
Free cholesterol*	SD	-3.95219e-08	-0.219282	-0.458077	0.0195138	-0.108068	-0.324784	0.108649	-0.577899	-0.864465	-0.291332	0.0249356	0.0498352
Triglycerides*	SD	-2.53641e-06	0.168093	-0.0707022	0.406889	0.472499	0.255783	0.689216	0.829906	0.54334	1.11647	6.37371e-05	0.000694399
Ratio to total lipids in large VLDL
Phospholipids*	SD	-5.04236e-07	0.0572434	-0.178479	0.292966	0.0559381	-0.157749	0.269626	-0.287651	-0.54412	-0.031183	0.171044	0.219914
Total cholesterol*	SD	-1.28454e-06	-0.0671976	-0.30292	0.168525	-0.273442	-0.487129	-0.0597543	-0.676214	-0.932682	-0.419746	0.000701203	0.00453591
Free cholesterol*	SD	-1.54961e-07	0.127101	-0.108622	0.362824	0.266596	0.0529084	0.480283	-0.152394	-0.408862	0.104074	0.0858617	0.131655
Triglycerides*	SD	9.3079e-07	0.0453225	-0.1904	0.281045	0.239862	0.0261742	0.453549	0.655631	0.399163	0.912099	0.000963714	0.00524971
Ratio to total lipids in medium VLDL
Phospholipids	SD	5.18932e-06	-0.128809	-0.353646	0.0960273	-0.413814	-0.62569	-0.201938	-0.365967	-0.605026	-0.126908	0.0263998	0.0514227
Total cholesterol	SD	-1.53372e-07	-0.03984	-0.264677	0.184997	-0.149378	-0.361254	0.0624984	-0.707407	-0.946466	-0.468348	8.43039e-05	0.000793223
Cholesterol esters	SD	1.36955e-07	-0.00987022	-0.234707	0.214967	-0.198624	-0.4105	0.0132522	-0.593536	-0.832595	-0.354477	0.00116453	0.00578185
Free cholesterol	SD	6.53254e-07	-0.0835476	-0.308384	0.141289	0.188572	-0.0233041	0.400448	-0.370235	-0.609294	-0.131176	0.0110749	0.0283025
Triglycerides	SD	-1.89131e-06	0.095634	-0.129203	0.320471	0.277105	0.0652287	0.488981	0.736013	0.496954	0.975072	7.83003e-05	0.000771817
Ratio to total lipids in small VLDL
Phospholipids	SD	3.74667e-07	0.116066	-0.10877	0.340903	-0.00767721	-0.219553	0.204199	0.555578	0.316519	0.794637	0.00316919	0.0109337
Total cholesterol	SD	-4.05042e-07	-0.108119	-0.332956	0.116718	-0.33711	-0.548986	-0.125234	-0.516668	-0.755727	-0.27761	0.00838179	0.0231337
Cholesterol esters	SD	-1.64572e-07	-0.120015	-0.344852	0.104822	-0.288016	-0.499893	-0.0761402	-0.538624	-0.777683	-0.299565	0.0093067	0.0248211
Free cholesterol	SD	1.65372e-06	0.0461674	-0.178669	0.271004	-0.244003	-0.455879	-0.0321264	0.0549034	-0.184156	0.293962	0.187709	0.23549
Triglycerides	SD	9.89597e-07	0.0926373	-0.132199	0.317474	0.412861	0.200985	0.624738	0.401739	0.16268	0.640797	0.0135923	0.0334954
Ratio to total lipids in very small VLDL
Phospholipids	SD	1.83014e-06	-0.0311831	-0.25602	0.193654	-0.252487	-0.464363	-0.0406111	-0.00111246	-0.240171	0.237947	0.299804	0.354626
Total cholesterol	SD	2.38828e-06	-0.141198	-0.366035	0.0836385	-0.337154	-0.549031	-0.125278	-0.93894	-1.178	-0.699881	2.44356e-07	8.43028e-06
Cholesterol esters	SD	6.29181e-07	-0.119254	-0.344091	0.105583	-0.216447	-0.428323	-0.00457109	-1.02369	-1.26275	-0.784633	6.7867e-09	2.80969e-07
Free cholesterol	SD	1.41329e-06	-0.0812543	-0.306091	0.143582	-0.382468	-0.594344	-0.170592	-0.058012	-0.297071	0.181047	0.0620718	0.0996036
Triglycerides	SD	-1.7871e-07	0.149006	-0.0758311	0.373842	0.418142	0.206266	0.630019	0.668013	0.428954	0.907072	0.000324308	0.00239756
Ratio to total lipids in IDL
Phospholipids	SD	4.02829e-06	0.0403289	-0.184508	0.265166	0.0914985	-0.120378	0.303375	0.691365	0.452306	0.930424	0.000107049	0.000963439
Total cholesterol	SD	4.86117e-06	-0.121478	-0.346315	0.103358	-0.138878	-0.350754	0.0729984	-0.619165	-0.858224	-0.380106	0.00205242	0.00772455
Cholesterol esters	SD	1.76935e-07	-0.118361	-0.343198	0.106476	0.0558774	-0.155999	0.267754	-0.710796	-0.949855	-0.471737	2.53564e-05	0.000374912
Free cholesterol	SD	2.70378e-08	-0.0474431	-0.27228	0.177394	-0.37381	-0.585686	-0.161934	-0.151749	-0.390808	0.0873099	0.0699254	0.109656
Triglycerides	SD	-2.26848e-07	0.145246	-0.0795904	0.370083	0.160098	-0.0517782	0.371974	0.408291	0.169232	0.64735	0.123848	0.167559
Ratio to total lipids in large LDL
Phospholipids	SD	7.51908e-07	0.124945	-0.0998915	0.349782	0.247423	0.0355464	0.459299	0.576561	0.337502	0.81562	0.00560524	0.0173177
Total cholesterol	SD	4.32152e-07	-0.146788	-0.371625	0.0780485	-0.162143	-0.37402	0.0497328	-0.464154	-0.703213	-0.225095	0.0554933	0.0911676
Cholesterol esters	SD	3.70195e-07	-0.165282	-0.390119	0.0595548	-0.100261	-0.312137	0.111616	-0.507925	-0.746984	-0.268866	0.0235513	0.0477953
Free cholesterol	SD	6.1773e-07	0.153922	-0.0709146	0.378759	-0.126459	-0.338335	0.0854172	0.273918	0.034859	0.512977	0.0938264	0.138729
Triglycerides	SD	-4.55144e-07	0.157004	-0.0678332	0.38184	0.126588	-0.0852885	0.338464	0.226979	-0.0120804	0.466038	0.615729	0.63728
Ratio to total lipids in medium LDL
Phospholipids	SD	1.80998e-07	0.130415	-0.0944221	0.355251	0.297051	0.0851743	0.508927	0.381235	0.142176	0.620294	0.0899078	0.133891
Total cholesterol	SD	-1.0354e-06	-0.153454	-0.378291	0.0713831	-0.176697	-0.388573	0.0351793	-0.391528	-0.630587	-0.152469	0.154547	0.201202
Cholesterol esters	SD	-1.60549e-07	-0.133039	-0.357876	0.0917976	-0.0770336	-0.28891	0.134843	-0.430982	-0.670041	-0.191923	0.0726966	0.113144
Free cholesterol	SD	2.39786e-07	0.199244	-0.0255927	0.424081	0.209412	-0.00246371	0.421289	0.429968	0.190909	0.669027	0.102178	0.146429
Triglycerides	SD	1.50825e-07	0.152014	-0.0728224	0.376851	0.113661	-0.0982152	0.325537	0.263428	0.0243693	0.502487	0.507826	0.539077
Ratio to total lipids in small LDL	SD
Phospholipids	SD	7.3902e-07	0.126808	-0.0980291	0.351644	0.300784	0.088908	0.51266	0.362776	0.123717	0.601835	0.102571	0.146429
Total cholesterol	SD	2.25443e-06	-0.130988	-0.355825	0.0938484	-0.211568	-0.423444	0.000307969	-0.371068	-0.610127	-0.132009	0.166606	0.215547
Cholesterol esters	SD	3.48315e-07	-0.157098	-0.381935	0.067739	-0.143388	-0.355264	0.0684885	-0.395634	-0.634693	-0.156575	0.149208	0.196727
Free cholesterol	SD	-1.94873e-07	0.188266	-0.036571	0.413103	0.215279	0.00340321	0.427156	0.295464	0.0564053	0.534523	0.349901	0.397964
Triglycerides	SD	-1.16517e-07	0.0448177	-0.180019	0.269654	0.190351	-0.0215251	0.402227	0.194008	-0.0450506	0.433067	0.496512	0.538105
Ratio to total lipids in very large HDL
Phospholipids*	SD	5.96338e-07	0.262586	0.0374927	0.487679	0.0299902	-0.182207	0.242187	0.334885	0.0930566	0.576712	0.14485	0.192205
Total cholesterol*	SD	1.05846e-06	-0.188431	-0.413524	0.0366615	-0.0205963	-0.232793	0.191601	-0.208506	-0.450334	0.0333223	0.502796	0.539077
Cholesterol esters*	SD	-1.01206e-07	-0.190699	-0.415792	0.0343935	0.0140061	-0.198191	0.226203	-0.135325	-0.377153	0.106503	0.543176	0.573661
Free cholesterol*	SD	6.60948e-07	-0.0272731	-0.252366	0.19782	-0.13219	-0.344387	0.0800068	-0.36211	-0.603938	-0.120283	0.131865	0.177248
Triglycerides*	SD	7.93758e-08	-0.0599242	-0.285017	0.165169	0.187221	-0.0249761	0.399418	-0.548209	-0.790036	-0.306381	0.000248884	0.0019815
Ratio to total lipids in large HDL
Phospholipids*	SD	3.41808e-07	-0.182273	-0.407437	0.0428913	0.119659	-0.0923742	0.331692	0.0591509	-0.183006	0.301308	0.251412	0.306132
Total cholesterol*	SD	1.52137e-07	0.140628	-0.0845356	0.365793	-0.0662832	-0.278316	0.14575	0.167419	-0.0747379	0.409576	0.452977	0.498756
Cholesterol esters*	SD	1.68405e-06	0.152694	-0.0724702	0.377858	0.0211527	-0.190881	0.233186	0.247071	0.0049143	0.489228	0.455787	0.499196
Free cholesterol*	SD	3.71948e-07	0.118597	-0.106567	0.343761	-0.171203	-0.383236	0.0408304	0.011014	-0.231143	0.253171	0.318673	0.370591
Triglycerides*	SD	4.7765e-08	0.035801	-0.189363	0.260965	0.120589	-0.0914444	0.332622	-0.514695	-0.756852	-0.272538	0.000953464	0.00524971
Ratio to total lipids in medium HDL
Phospholipids	SD	1.10708e-08	0.0505079	-0.174329	0.275345	-0.200611	-0.412487	0.0112651	-0.679073	-0.918132	-0.440014	4.5082e-05	0.000597403
Total cholesterol	SD	-1.75927e-06	-0.017867	-0.242704	0.20697	0.0720925	-0.139784	0.283969	0.414858	0.175799	0.653917	0.0377517	0.0662254
Cholesterol esters	SD	-9.14083e-07	0.0330572	-0.19178	0.257894	0.10751	-0.104366	0.319386	0.549938	0.310879	0.788997	0.00426595	0.0135854
Free cholesterol	SD	-1.06846e-06	-0.209051	-0.433888	0.0157857	-0.097856	-0.309732	0.11402	-0.413183	-0.652242	-0.174124	0.108115	0.151214
Triglycerides	SD	4.06929e-08	0.0233489	-0.201488	0.248186	0.165746	-0.0461301	0.377622	-0.083018	-0.322077	0.156041	0.484816	0.528195
Ratio to total lipids in small HDL
Phospholipids	SD	2.22099e-07	-0.163827	-0.388664	0.06101	0.178512	-0.0333645	0.390388	-0.235917	-0.474976	0.00314212	0.0610915	0.0987964
Total cholesterol	SD	4.12916e-07	0.117695	-0.107142	0.342532	-0.204438	-0.416314	0.00743858	0.236896	-0.00216289	0.475955	0.0532325	0.0888639
Cholesterol esters	SD	8.2532e-07	0.103824	-0.121013	0.328661	-0.193243	-0.405119	0.0186336	0.22385	-0.0152095	0.462909	0.0791999	0.122346
Free cholesterol	SD	-3.47308e-07	-0.0798867	-0.304723	0.14495	0.151567	-0.0603097	0.363443	-0.176238	-0.415297	0.0628213	0.241433	0.29572
Triglycerides	SD	-1.25084e-08	0.0829843	-0.141853	0.307821	0.173022	-0.0388545	0.384898	-0.0585619	-0.297621	0.180497	0.507773	0.539077
Mean particle diameter
VLDL	SD	-1.23511e-06	-0.0431609	-0.267998	0.181676	0.472253	0.260377	0.684129	0.116525	-0.122534	0.355584	0.00328257	0.0111009
LDL	SD	-1.00658e-05	-0.0439682	-0.268805	0.180869	-0.0216602	-0.233536	0.190216	-0.560441	-0.7995	-0.321382	0.0023716	0.00876645
HDL	SD	-3.50555e-06	-0.0675379	-0.292375	0.157299	-0.355807	-0.567683	-0.14393	-0.523568	-0.762627	-0.284509	0.00383366	0.0123995
Cholesterol	SD
Serum total cholesterol	SD	-2.64118e-07	-0.168238	-0.393075	0.056599	-0.274311	-0.486187	-0.0624346	-0.621794	-0.860853	-0.382735	0.0028943	0.0101546
Total cholesterol in VLDL	SD	-2.26613e-08	-0.135272	-0.360108	0.0895651	-0.0145717	-0.226448	0.197304	-0.439206	-0.678265	-0.200147	0.0433626	0.0754291
Remnant cholesterol (non-HDL, non-LDL -cholesterol)	SD	9.10763e-10	-0.150228	-0.375065	0.0746084	-0.130797	-0.342674	0.0810788	-0.576844	-0.815903	-0.337785	0.00633194	0.0187245
Total cholesterol in LDL	SD	2.72982e-08	-0.145688	-0.370524	0.0791493	-0.22816	-0.440036	-0.0162834	-0.531484	-0.770543	-0.292425	0.0165744	0.0398943
Total cholesterol in HDL	SD	5.3672e-09	-0.103543	-0.32838	0.121294	-0.19305	-0.404926	0.0188259	-0.319339	-0.558398	-0.0802801	0.268285	0.324766
Total cholesterol in HDL2	SD	1.25746e-08	-0.103441	-0.328277	0.121396	-0.181351	-0.393227	0.0305251	-0.274456	-0.513515	-0.035397	0.401916	0.452156
Total cholesterol in HDL3	SD	1.8066e-07	-0.0577672	-0.282604	0.16707	-0.201565	-0.413441	0.0103112	-0.584561	-0.82362	-0.345502	0.00264126	0.00959194
Esterified cholesterol*	SD	-1.36616e-07	-0.154839	-0.37952	0.069843	-0.27082	-0.484584	-0.057057	-0.613436	-0.85454	-0.372331	0.00332491	0.0111009
Free cholesterol*	SD	-1.26817e-08	-0.215835	-0.440517	0.00884666	-0.334006	-0.547769	-0.120243	-0.689013	-0.930117	-0.447909	0.000827348	0.00478821
Triglycerides and phospholipids
Serum total triglycerides	SD	-5.70001e-09	-0.0817072	-0.306544	0.14313	0.16592	-0.045956	0.377796	-0.177677	-0.416736	0.0613821	0.1994	0.24716
Triglycerides in VLDL	SD	-6.66366e-09	-0.0788162	-0.303653	0.146021	0.237108	0.0252322	0.448985	-0.0743522	-0.313411	0.164707	0.153304	0.200848
Triglycerides in LDL	SD	1.52805e-07	-0.0346316	-0.259468	0.190205	-0.126566	-0.338442	0.0853103	-0.369638	-0.608697	-0.130579	0.121683	0.165713
Triglycerides in HDL	SD	4.71626e-07	-0.0835534	-0.30839	0.141283	0.126665	-0.0852114	0.338541	-0.544326	-0.783385	-0.305267	0.000736893	0.00462233
Total phosphoglycerides*	SD	6.85552e-09	-0.163565	-0.388246	0.0611171	-0.11931	-0.333073	0.0944533	-0.552773	-0.793877	-0.311669	0.0113925	0.0284127
Ratio of triglycerides to phosphoglycerides*	SD	8.08372e-08	-0.0117129	-0.236395	0.212969	0.288398	0.0746351	0.502162	0.110244	-0.130861	0.351348	0.178216	0.22772
Phosphatidylcholine and other cholines*	SD	8.19776e-08	-0.188713	-0.413395	0.0359683	-0.144979	-0.358742	0.0687842	-0.533414	-0.774518	-0.292309	0.0198312	0.0436708
Sphingomyelins*	SD	1.56414e-07	-0.264782	-0.489464	-0.0401006	-0.440121	-0.653884	-0.226357	-0.919709	-1.16081	-0.678604	1.81095e-06	3.12388e-05
Total cholines*	SD	1.65875e-07	-0.200148	-0.424829	0.0245338	-0.258145	-0.471908	-0.0443813	-0.653478	-0.894582	-0.412373	0.00202814	0.00772455
Apolipoproteins
Apolipoprotein A-I	SD	9.60555e-08	-0.208308	-0.433145	0.0165288	-0.217305	-0.429181	-0.00542878	-0.524548	-0.763607	-0.285489	0.0257907	0.0508446
Apolipoprotein B	SD	-2.00174e-08	-0.161017	-0.385853	0.0638202	-0.14114	-0.353017	0.0707357	-0.493471	-0.73253	-0.254412	0.0349361	0.0626021
Ratio of apolipoprotein B to apolipoprotein A-I	SD	7.84153e-08	-0.0637294	-0.288566	0.161107	-0.0397051	-0.251581	0.172171	-0.245711	-0.48477	-0.00665222	0.501426	0.539077
Fatty acids
Total fatty acids*	SD	6.196e-07	-0.104832	-0.329513	0.11985	-0.0504956	-0.264259	0.163268	-0.276721	-0.517825	-0.0356165	0.422973	0.470728
Estimated degree of unsaturation*	SD	-5.10593e-08	-0.366416	-0.591098	-0.141735	-0.913277	-1.12704	-0.699514	-0.49139	-0.732494	-0.250285	3.03946e-07	8.98811e-06
C22:6 n-3, docosahexaenoic acid (DHA)*	SD	-2.2947e-07	-0.0606363	-0.285318	0.164045	-0.839299	-1.05306	-0.625536	-0.904151	-1.14526	-0.663047	3.92228e-11	2.02978e-09
C18:2 n-6, linoleic acid (LA)*	SD	-2.41541e-07	0.199419	-0.0252627	0.424101	0.0904384	-0.123325	0.304202	0.324686	0.0835821	0.565791	0.289573	0.346483
n-3 fatty acids*	SD	-4.79377e-08	-0.0416443	-0.266326	0.183037	-0.635263	-0.849026	-0.4215	-0.682625	-0.92373	-0.441521	9.19711e-07	2.12294e-05
n-6 fatty acids*	SD	1.31332e-08	0.0145178	-0.210164	0.239199	-0.0579024	-0.271666	0.155861	0.0211845	-0.21992	0.262289	0.9593	0.963956
Polyunsaturated fatty acids*	SD	2.31616e-07	0.00818648	-0.216495	0.232868	-0.156075	-0.369839	0.0576878	-0.0906777	-0.331782	0.150427	0.667904	0.684436
Monounsaturated fatty acids; C16:1, C18:1*	SD	9.07106e-08	-0.166906	-0.391588	0.0577752	0.0776615	-0.136102	0.291425	-0.194999	-0.436103	0.0461057	0.310422	0.363036
Saturated fatty acids*	SD	-2.60991e-07	-0.155586	-0.380267	0.0690961	-0.0476556	-0.261419	0.166108	-0.502656	-0.74376	-0.261551	0.0195829	0.0436708
Ratios of fatty acids to total fatty acid
C22:6 n-3, docosahexaenoic acid (DHA)*	SD	-2.10838e-08	0.0135178	-0.211164	0.238199	-1.06291	-1.27668	-0.84915	-0.94866	-1.18976	-0.707556	7.82379e-16	1.61953e-13
C18:2 n-6, linoleic acid (LA)*	SD	6.47779e-07	0.483433	0.258751	0.708115	0.224836	0.0110728	0.438599	0.949573	0.708469	1.19068	1.23541e-06	2.55729e-05
n-3 fatty acids*	SD	-1.64701e-07	0.0350588	-0.189623	0.25974	-0.905764	-1.11953	-0.692	-0.769595	-1.0107	-0.528491	6.58708e-12	4.54509e-10
n-6 fatty acids*	SD	-7.50803e-07	0.293007	0.0683254	0.517689	-0.00518208	-0.218945	0.208581	0.734856	0.493752	0.975961	4.72203e-05	0.000597403
Polyunsaturated fatty acids*	SD	-3.68953e-07	0.299281	0.0745989	0.523962	-0.246425	-0.460189	-0.032662	0.502905	0.261801	0.74401	7.49751e-05	0.000771817
Monounsaturated fatty acids*	SD	-1.02744e-06	-0.235788	-0.46047	-0.0111068	0.338746	0.124983	0.55251	0.0815162	-0.159588	0.322621	0.00344668	0.0113248
Saturated fatty acids*	SD	-2.42126e-06	-0.254068	-0.47875	-0.0293867	0.0172637	-0.1965	0.231027	-1.17022	-1.41133	-0.929119	5.59243e-12	4.54509e-10
Glycolysis and related metabolites
Citrate	SD	3.91837e-08	-0.15307	-0.377907	0.0717669	0.24191	0.0300343	0.453787	0.252559	0.0135001	0.491618	0.025038	0.0498352
Amino acids
Alanine	SD	-2.25132e-08	0.622666	0.397829	0.847503	0.491731	0.279854	0.703607	0.497753	0.258694	0.736812	0.00144094	0.00636283
Glutamine*	SD	2.0189e-08	-0.422274	-0.652185	-0.192363	-0.0373728	-0.250673	0.175928	0.238326	-0.00338765	0.48004	0.00122158	0.00578185
Histidine*	SD	-8.59875e-07	0.488421	0.26374	0.713103	0.493051	0.279288	0.706814	0.323374	0.0822696	0.564478	0.0085675	0.0233352
Isoleucine	SD	3.67509e-07	-0.0226016	-0.247438	0.202235	0.244843	0.0329665	0.456719	-0.148154	-0.387213	0.0909052	0.105812	0.150022
Leucine	SD	7.52247e-08	0.0333464	-0.19149	0.258183	0.215448	0.00357222	0.427325	-0.303835	-0.542894	-0.064776	0.0209117	0.044626
Valine	SD	3.15107e-07	0.169761	-0.0550757	0.394598	0.17461	-0.0372664	0.386486	-0.403347	-0.642406	-0.164288	0.00164877	0.00674263
Phenylalanine	SD	2.25204e-07	0.219478	-0.00535865	0.444315	0.348699	0.136823	0.560576	-0.0295195	-0.268578	0.209539	0.0571623	0.09317
Tyrosine*	SD	-2.87362e-08	0.232626	0.00794481	0.457308	0.400209	0.186446	0.613972	-0.364838	-0.605942	-0.123734	4.90621e-05	0.000597403
Ketone bodies
Acetoacetate	SD	1.3602e-07	0.0177411	-0.207096	0.242578	-0.0534086	-0.265285	0.158468	-0.00242205	-0.241481	0.236637	0.97151	0.97151
3-hydroxybutyrate*	SD	-1.26051e-07	0.17638	-0.0520228	0.404783	-0.0538479	-0.267109	0.159413	0.285217	0.0423536	0.52808	0.183819	0.232016
Fluid balance
Creatinine*	SD	-3.87952e-07	-0.467183	-0.691864	-0.242501	-0.532309	-0.746072	-0.318546	-0.767319	-1.00842	-0.526215	0.000121152	0.00100314
Albumin	SD	-2.53743e-06	-0.00340592	-0.228243	0.221431	0.12912	-0.0827559	0.340997	-0.270489	-0.509548	-0.0314302	0.119199	0.163405
Inflammation
Glycoprotein acetyls	SD	-2.36995e-08	-0.0154233	-0.24026	0.209414	0.147883	-0.0639933	0.359759	0.145239	-0.0938205	0.384298	0.581079	0.610576
Adjusted for age (30-34, 35-39, 40-44, 45-49), BMI (<22.5, 225.-24.9, >=25kg/m2, unknown), smoking (never, former, current), alcohol (<1, 1-7, 8-15, >-16 g/d), physical activity level (inactive, moderately inactive, moderately active, active, unknown), time since last meal at blood collection (<1.5, 1.5-2.9, 3.0-4.4, >=4.5 h, unknown) and time from blood collection to processing (quartiles of the…
* Missing values for some participants.
Raw p-values and p-values adjusted for multiple tetsing using a false-discovery rate controlling procedure (benjamini-Hochberg; p(adj)) <0.05 are marked in red.

## Sheet: Table S4
Table S4. Loadings from principal component analysis of 207 NMR metabolite measures in the four diet groups
Metabolites	Principal component 1	Principal component 2
Chylomicrones and extremely large VLDL
Concentration	-0.0650683	-0.0910445
Total lipids	-0.0659464	-0.0911015
Phospholipids	-0.0588388	-0.0892172
Total cholesterol	-0.0793885	-0.0805009
Free cholesterol	-0.0586988	-0.0974963
Triglycerides	-0.0614096	-0.0920627
Large VLDL
Concentration	-0.0705522	-0.107496
Total lipids	-0.0713257	-0.106675
Phospholipids	-0.075072	-0.102557
Triglycerides	-0.0667958	-0.110883
Medium VLDL
Concentration	-0.0813529	-0.094942
Total lipids	-0.0828396	-0.0929124
Phospholipids	-0.0857089	-0.0886885
Total cholesterol	-0.0947302	-0.0696998
Cholesterol esters	-0.100549	-0.0475645
Free cholesterol	-0.0825705	-0.0945122
Triglycerides	-0.0732637	-0.104823
Small VLDL
Concentration	-0.0963783	-0.0644823
Total lipids	-0.098543	-0.0582238
Phospholipids	-0.0959478	-0.0605929
Total cholesterol	-0.106862	-0.00774787
Cholesterol esters	-0.105142	0.0166666
Free cholesterol	-0.099534	-0.050982
Triglycerides	-0.0809463	-0.0946176
Very small VLDL
Concentration	-0.107452	0.0120329
Total lipids	-0.106901	0.0198196
Phospholipids	-0.10179	0.0489821
Total cholesterol	-0.102535	0.0400332
Cholesterol esters	-0.101426	0.0360007
Free cholesterol	-0.100995	0.0476803
Triglycerides	-0.0923211	-0.0650601
IDL
Concentration	-0.101845	0.0512813
Total lipids	-0.100363	0.0566177
Phospholipids	-0.0979043	0.0645131
Total cholesterol	-0.0972067	0.0653791
Cholesterol esters	-0.0995898	0.0575564
Free cholesterol	-0.0890685	0.0839643
Triglycerides	-0.0922382	-0.0334314
Large LDL
Concentration	-0.101511	0.0552457
Total lipids	-0.100415	0.0587165
Phospholipids	-0.100239	0.0571142
Total cholesterol	-0.0977259	0.0661556
Cholesterol esters	-0.0989933	0.0625081
Free cholesterol	-0.0927349	0.0772851
Triglycerides	-0.092961	-0.0194682
Medium LDL
Concentration	-0.10099	0.0561532
Total lipids	-0.100261	0.0582891
Phospholipids	-0.104836	0.0354679
Total cholesterol	-0.0951954	0.0691682
Cholesterol esters	-0.0897586	0.070988
Free cholesterol	-0.0985068	0.0590885
Triglycerides	-0.0932998	-0.0148697
Small LDL
Concentration	-0.100325	0.0557902
Total lipids	-0.0993551	0.0587354
Phospholipids	-0.0998057	0.0339955
Total cholesterol	-0.0936036	0.0729077
Cholesterol esters	-0.0884679	0.0752613
Free cholesterol	-0.0955333	0.05837
Triglycerides	-0.0960672	-0.0395503
Very large HDL
Concentration	0.00930393	0.0714308
Total lipids	0.00895668	0.0714645
Phospholipids	0.0242502	0.0798933
Total cholesterol	-0.00404023	0.0628833
Cholesterol esters	-0.00727712	0.060792
Free cholesterol	0.00403406	0.06713
Triglycerides	-0.0634018	-0.0305363
Large HDL
Concentration	0.0472383	0.0531477
Total lipids	0.0486062	0.0539987
Phospholipids	0.0451321	0.0548685
Total cholesterol	0.0552408	0.0543159
Cholesterol esters	0.055531	0.0512623
Free cholesterol	0.0533806	0.0639312
Triglycerides	-0.0272584	0.00106178
Medium HDL
Concentration	0.0301183	-0.00275389
Total lipids	0.0327287	0.000650502
Phospholipids	0.0256884	-0.00717141
Total cholesterol	0.0470772	0.017283
Cholesterol esters	0.0499579	0.0181468
Free cholesterol	0.0334482	0.0132336
Triglycerides	-0.0701464	-0.0847044
Small HDL
Concentration	-0.0159451	-0.0497421
Total lipids	-0.0143382	-0.0425044
Phospholipids	0.0285012	-0.0737787
Total cholesterol	-0.0489823	0.0606754
Cholesterol esters	-0.0555871	0.0778987
Free cholesterol	0.0251923	-0.0601436
Triglycerides	-0.0714088	-0.103963
Ratio to total lipids in chylomicrones and extremely large VLDL
Phospholipids*	-0.0314192	-0.0634916
Total cholesterol*	-0.0696203	-0.00476277
Free cholesterol*	-0.0354239	-0.0856756
Triglycerides*	0.0825733	0.0413413
Ratio to total lipids in very large VLDL
Phospholipids*	-0.0548553	-0.0477337
Free cholesterol*	-0.0616385	-0.0322265
Triglycerides*	0.0635385	-0.0432343
Ratio to total lipids in large VLDL
Phospholipids*	-0.0952315	-0.0265019
Total cholesterol*	-0.0341147	0.0842211
Free cholesterol*	-0.0687626	-0.0866533
Triglycerides*	0.0639373	-0.0622116
Ratio to total lipids in medium VLDL
Phospholipids	-0.017815	0.120505
Total cholesterol	-0.0572003	0.0987069
Cholesterol esters	-0.0322419	0.121304
Free cholesterol	-0.0732722	-0.0929546
Triglycerides	0.0516557	-0.104281
Ratio to total lipids in small VLDL
Phospholipids	0.08437	0.0274328
Total cholesterol	-0.053327	0.118403
Cholesterol esters	-0.0530647	0.115211
Free cholesterol	-0.021713	0.0515866
Triglycerides	0.0305525	-0.130095
Ratio to total lipids in very small VLDL
Phospholipids	-0.0216339	0.122983
Total cholesterol	-0.00959163	0.10211
Cholesterol esters	-0.0143799	0.0660252
Free cholesterol	0.00791642	0.124034
Triglycerides	0.0162638	-0.135168
Ratio to total lipids in IDL
Phospholipids	0.0871459	0.0337199
Total cholesterol	-0.0488336	0.107763
Cholesterol esters	-0.0694363	0.0498901
Free cholesterol	0.00454655	0.139193
Triglycerides	0.0206671	-0.117889
Ratio to total lipids in large LDL
Phospholipids	0.096352	-0.0622021
Total cholesterol	-0.0649955	0.100639
Cholesterol esters	-0.0845576	0.0722914
Free cholesterol	0.0855366	0.082062
Triglycerides	0.0220738	-0.107007
Ratio to total lipids in medium LDL
Phospholipids	0.0762767	-0.0923314
Total cholesterol	-0.0607968	0.096777
Cholesterol esters	-0.0626524	0.0771327
Free cholesterol	0.0964281	-0.0522754
Triglycerides	0.0287661	-0.100913
Ratio to total lipids in small LDL
Phospholipids	0.0807362	-0.0851671
Total cholesterol	-0.0614156	0.100182
Cholesterol esters	-0.0621636	0.0831639
Free cholesterol	0.0919481	-0.05017
Triglycerides	0.00783287	-0.126503
Ratio to total lipids in very large HDL
Phospholipids*	0.0613398	0.070616
Total cholesterol*	-0.055148	-0.0540979
Cholesterol esters*	-0.0534782	-0.0610967
Free cholesterol*	-0.0206431	0.0222676
Triglycerides*	-0.0704835	-0.0880386
Ratio to total lipids in large HDL
Phospholipids*	-0.0576882	-0.0305752
Total cholesterol*	0.0768609	0.0445569
Cholesterol esters*	0.0830284	0.0193013
Free cholesterol*	0.0566099	0.0773721
Triglycerides*	-0.0772176	-0.0540561
Ratio to total lipids in medium HDL
Phospholipids	-0.0472014	-0.0396557
Total cholesterol	0.0729693	0.0601976
Cholesterol esters	0.0739851	0.0574147
Free cholesterol	0.0328401	0.0426448
Triglycerides	-0.0809819	-0.0705166
Ratio to total lipids in small HDL
Phospholipids	0.0660666	-0.0776578
Total cholesterol	-0.0441196	0.107985
Cholesterol esters	-0.0483206	0.104322
Free cholesterol	0.0690002	-0.0580276
Triglycerides	-0.0697446	-0.0930537
Mean particle diameter
VLDL	-0.0292212	-0.13247
LDL	0.026178	-0.0300636
HDL	0.0395177	0.0661463
Cholesterol
Serum total cholesterol	-0.0931526	0.061457
Total cholesterol in VLDL	-0.106353	-0.0331834
Remnant cholesterol (non-HDL, non-LDL -cholesterol)	-0.109551	0.0112928
Total cholesterol in LDL	-0.0965241	0.0684712
Total cholesterol in HDL	0.0343798	0.0614592
Total cholesterol in HDL2	0.0404539	0.0616321
Total cholesterol in HDL3	-0.0393088	0.0393888
Esterified cholesterol*	-0.0918943	0.0636635
Free cholesterol*	-0.0956826	0.055363
Triglycerides and phospholipids
Serum total triglycerides	-0.0830189	-0.0935786
Triglycerides in VLDL	-0.0756793	-0.103122
Triglycerides in LDL	-0.094331	-0.0222491
Triglycerides in HDL	-0.0719082	-0.0752223
Total phosphoglycerides*	-0.0699762	0.0112796
Ratio of triglycerides to phosphoglycerides*	-0.0640412	-0.111806
Phosphatidylcholine and other cholines*	-0.0695722	0.0197428
Sphingomyelins*	-0.0810698	0.0528901
Total cholines*	-0.0706873	0.0278378
Apolipoproteins
Apolipoprotein A-I	-0.00362002	0.0524025
Apolipoprotein B	-0.109606	0.00814785
Ratio of apolipoprotein B to apolipoprotein A-I	-0.100504	-0.0171546
Fatty acids
Total fatty acids*	-0.0971404	-0.0207391
Estimated degree of unsaturation*	0.0193798	0.088751
C22:6 n-3, docosahexaenoic acid (DHA)*	-0.0621207	0.0209522
C18:2 n-6, linoleic acid (LA)*	-0.0782265	0.0342741
n-3 fatty acids*	-0.0713102	0.0103138
n-6 fatty acids*	-0.0911968	0.0302612
Polyunsaturated fatty acids*	-0.0922997	0.0282363
Monounsaturated fatty acids; C16:1, C18:1*	-0.0881489	-0.0586982
Saturated fatty acids*	-0.0929555	-0.0297658
Ratios of fatty acids to total fatty acid
C22:6 n-3, docosahexaenoic acid (DHA)*	-0.00974102	0.0393096
C18:2 n-6, linoleic acid (LA)*	0.0124119	0.0783188
n-3 fatty acids*	-0.023271	0.0297367
n-6 fatty acids*	0.0257257	0.107725
Polyunsaturated fatty acids*	0.0176253	0.109108
Monounsaturated fatty acids*	-0.0275544	-0.116068
Saturated fatty acids*	0.00247213	-0.0403615
Glycolysis and related metabolites
Citrate	0.00540821	-0.00938005
Amino acids
Alanine	-0.0107238	-0.00857433
Glutamine*	0.0168907	-0.000385882
Histidine*	0.00217097	-0.0122355
Isoleucine	-0.0315316	-0.0676768
Leucine	-0.0271788	-0.0491062
Valine	-0.0191544	-0.0358704
Phenylalanine	-0.00402759	-0.00784999
Tyrosine*	-0.00742167	-0.0296237
Ketone bodies
Acetoacetate	0.0171854	-0.0181506
3-hydroxybutyrate*	-0.0144945	-0.00141226
Fluid balance
Creatinine*	-0.0253308	0.00331809
Albumin	-0.0191659	-0.00992666
Inflammation
Glycoprotein acetyls	-0.0652324	-0.0654329
Variance explained, %	39.4	22.6
Loadings <-0.1 and >0.1 are marked in blue and red, respectively.

## Sheet: Table S5
Table S5. Weights and variable influence on projections (VIP) scores for the partial least squares models of 207 NMR metabolite measures in four diet groups and in meat-eaters and vegans, respectively
	PLS model including four diet groups (n=237)									PLS model including meat-eaters and vegans (n=112)
	Weights							VIP		Weights						VIP
	p1	p2	p3	p4	p5	p6	p7			p1	p2	p3	p4	p5	p6
Chylomicrones and extremely large VLDL
Concentration	0.0356061	-0.0153948	0.0946023	-0.0803474	-0.0357592	0.0998245	0.0727687	0.990872		-0.067846	0.0204338	-0.0529082	0.0972311	0.0141343	-0.0146585	0.752157
Total lipids	0.0372117	-0.0145733	0.0946372	-0.0808049	-0.0350848	0.0943259	0.0678147	0.966485		-0.0688008	0.0206574	-0.0529754	0.0968634	0.012757	-0.0186035	0.758247
Phospholipids	0.0317435	-0.0209246	0.0637715	-0.101096	-0.0110071	0.129108	0.033699	1.02094		-0.0575141	0.0315217	-0.0278958	0.107376	0.00948135	-0.000933725	0.67508
Total cholesterol	0.0681502	0.00246758	0.103419	-0.066706	-0.026968	0.0040699	0.0105237	0.778474		-0.0899012	0.017394	-0.0603563	0.0817737	0.0114663	-0.0775073	0.914171
Free cholesterol	0.0322232	-0.00963197	0.0703745	-0.104838	-0.0136995	0.0688954	-0.00960013	0.802317		-0.0558272	0.0292779	-0.0365834	0.106644	-0.00243026	-0.0275502	0.680273
Triglycerides	0.0298089	-0.0164592	0.0950594	-0.0793434	-0.0385351	0.113924	0.0836359	1.05618		-0.0642018	0.018873	-0.0536214	0.0981767	0.0155342	-0.00320887	0.731407
Large VLDL
Concentration	-0.00433629	-0.0460683	0.0863611	-0.086851	-0.0206653	0.00922858	-0.0253537	0.734458		-0.0148085	0.0573667	-0.0573134	0.0872589	-0.0439585	-0.0167491	0.70357
Total lipids	-0.0030348	-0.0462494	0.0858349	-0.0871054	-0.0206258	0.00827704	-0.0242415	0.732364		-0.0159284	0.0578371	-0.0564549	0.0874372	-0.0424255	-0.0181247	0.704246
Phospholipids	0.00154543	-0.0486302	0.0835813	-0.0870271	-0.0210375	0.00580719	-0.0199275	0.726551		-0.0197547	0.0602335	-0.0533952	0.0872425	-0.0368264	-0.0155612	0.70919
Triglycerides	-0.00977152	-0.0445442	0.0871163	-0.0876122	-0.0229656	0.0112454	-0.0305787	0.744277		-0.0103446	0.05527	-0.059421	0.0866707	-0.052283	-0.0110446	0.699142
Medium VLDL
Concentration	-0.000273593	-0.0644249	0.0850051	-0.068233	-0.00248481	0.0241537	-0.0160905	0.729265		-0.0126785	0.0718932	-0.0588461	0.0719599	-0.0436228	-0.0263229	0.773346
Total lipids	0.001979	-0.0649883	0.0840345	-0.067982	-0.00382976	0.0216575	-0.0134072	0.723424		-0.0147763	0.0728188	-0.0572369	0.0716582	-0.0408925	-0.0277169	0.774733
Phospholipids	0.0048657	-0.0678548	0.0817902	-0.0664257	-0.00486927	0.0225205	-0.0105408	0.722084		-0.0169714	0.0755396	-0.0545859	0.0694041	-0.0390953	-0.0243405	0.782109
Total cholesterol	0.0222498	-0.0706601	0.0722029	-0.0614042	-0.0112058	0.00340336	0.0090544	0.686169		-0.0320374	0.0803731	-0.0425803	0.0648196	-0.0104456	-0.04721	0.806498
Cholesterol esters	0.0310908	-0.0773715	0.0639335	-0.0467364	-0.019898	-0.00707663	0.0275212	0.683716		-0.0389333	0.086313	-0.0337339	0.0511056	0.0142326	-0.0619223	0.845422
Free cholesterol	0.00837087	-0.0588363	0.079737	-0.075955	-0.00224338	0.0124609	-0.0214062	0.705217		-0.0202916	0.0695018	-0.0529714	0.0752558	-0.0482249	-0.0307069	0.758841
Triglycerides	-0.010345	-0.0589225	0.0901952	-0.0692158	-0.000306002	0.0301501	-0.028796	0.750708		-0.00427576	0.0657433	-0.0658246	0.0731579	-0.0591545	-0.0186832	0.765947
Small VLDL
Concentration	0.00446303	-0.102157	0.0464438	-0.0605899	0.0238114	0.0279532	0.000472255	0.776503		-0.000367908	0.107219	-0.0303138	0.054897	-0.0366003	-0.0325834	0.933283
Total lipids	0.00742609	-0.104917	0.0424198	-0.058165	0.021876	0.0263068	0.00646964	0.77578		-0.00238793	0.109876	-0.0263355	0.0521554	-0.030484	-0.030939	0.943983
Phospholipids	-0.00219322	-0.114167	0.0246529	-0.0756814	0.0198907	0.0348512	0.00913495	0.846053		0.00974143	0.11893	-0.00785045	0.0623976	-0.0345361	-0.0198103	1.01005
Total cholesterol	0.0312208	-0.111033	0.0246528	-0.0200328	0.00859656	0.0158787	0.0378015	0.749572		-0.0223219	0.114069	-0.0114231	0.0149407	0.0107565	-0.0322029	0.960221
Cholesterol esters	0.0401744	-0.104056	0.0286273	0.0119185	-0.0065564	0.00699918	0.048017	0.728959		-0.0341301	0.10341	-0.0170666	-0.0144013	0.0272721	-0.0382832	0.909504
Free cholesterol	0.00929355	-0.111659	0.0205598	-0.0694601	0.0236175	0.0206872	0.00613439	0.802595		0.000962	0.118034	-0.0076735	0.0542215	-0.0352164	-0.0269232	0.995809
Triglycerides	-0.0113713	-0.0826152	0.0650954	-0.0717052	0.0276202	0.0267916	-0.0300062	0.770673		0.00941628	0.088765	-0.049365	0.0662998	-0.0707384	-0.0384467	0.872781
Very small VLDL
Concentration	0.0791342	-0.0823206	0.00424542	-0.0249583	0.0208919	0.00716841	0.036612	0.6965		-0.0669902	0.08878	0.0033904	0.00864704	0.0084679	-0.00474129	0.904292
Total lipids	0.0839772	-0.0794971	0.00212519	-0.0183871	0.0181243	0.00700379	0.0379781	0.693018		-0.071886	0.0855114	0.00496963	0.00169898	0.0127037	-0.00551941	0.90772
Phospholipids	0.080077	-0.0857462	-0.013418	0.0111957	3.7384e-05	0.0182427	0.0191727	0.693823		-0.0661165	0.0881119	0.0150325	-0.0347926	-0.0099056	-0.0108812	0.909334
Total cholesterol	0.104365	-0.0574774	0.00548543	-0.000637012	0.00347918	-0.00795552	0.059302	0.702725		-0.096316	0.0626669	0.00484784	-0.00998498	0.0568087	0.00977813	0.946711
Cholesterol esters	0.110821	-0.0443678	0.0175104	-0.00188889	-0.00361815	-0.023503	0.0708837	0.732206		-0.107273	0.0504868	-0.00237504	-0.00106401	0.0889796	0.0299175	1.00191
Free cholesterol	0.0870045	-0.0829215	-0.0207865	0.00371482	0.019367	0.0239364	0.0243933	0.724041		-0.0682244	0.0871099	0.0203871	-0.0308432	-0.0198489	-0.0409927	0.925106
Triglycerides	0.018381	-0.095142	0.0185096	-0.0824717	0.0550896	0.00914155	-0.0052993	0.795228		-0.00429716	0.103776	-0.0114758	0.0617561	-0.0645025	-0.0365516	0.912491
IDL
Concentration	0.093534	-0.0647018	-0.0047216	0.00655689	-0.0257413	-0.0145787	0.00856267	0.654471		-0.0856501	0.0729107	0.0117556	-0.0298445	0.0254658	0.0291862	0.926338
Total lipids	0.0940953	-0.0636269	-0.00560163	0.0127048	-0.028908	-0.0121223	0.0102599	0.657923		-0.0861831	0.0709262	0.0126862	-0.0352585	0.029107	0.0316861	0.923999
Phospholipids	0.0882791	-0.0683368	-0.00987772	0.021893	-0.0313872	-0.00722647	0.0070685	0.661685		-0.0788024	0.0737537	0.0152058	-0.0446895	0.0314706	0.0312557	0.903746
Total cholesterol	0.0954981	-0.0574818	-0.00281946	0.0246993	-0.0420067	-0.0128993	0.00616182	0.670943		-0.0897348	0.0635421	0.0105355	-0.0458721	0.0361183	0.0342112	0.917803
Cholesterol esters	0.095335	-0.0557996	0.00511043	0.0183224	-0.0468344	-0.0166064	0.0086883	0.673187		-0.0927364	0.0628377	0.00658667	-0.0369636	0.0434987	0.0410928	0.933084
Free cholesterol	0.0934604	-0.0605603	-0.0226809	0.0406558	-0.0299956	-0.00513646	-0.0009284	0.68148		-0.0798635	0.0641012	0.0200094	-0.0685474	0.0153746	0.0146182	0.874047
Triglycerides	0.0667287	-0.0660718	-0.00912837	-0.0810247	0.0600319	-0.0335055	-0.000198427	0.778385		-0.0467486	0.082258	0.00845418	0.0492029	-0.0583906	-0.0322444	0.820306
Large LDL
Concentration	0.0831429	-0.0722736	-0.000587599	0.0212665	-0.0328198	-0.00425704	-0.00914529	0.658183		-0.075662	0.0774817	0.00395577	-0.0461694	0.0058933	0.0337566	0.898141
Total lipids	0.0830462	-0.0714885	-0.000604804	0.026133	-0.0349042	-0.00311421	-0.0104998	0.662479		-0.0755699	0.0760858	0.00342374	-0.0502061	0.0080808	0.0349522	0.892821
Phospholipids	0.0813925	-0.0719424	-0.00342577	0.0181142	-0.0415437	0.000185608	-0.0108867	0.663622		-0.0750423	0.0780906	0.0112684	-0.0416769	0.0209837	0.0465362	0.90597
Total cholesterol	0.0802618	-0.070516	0.00288606	0.0408817	-0.041828	-0.00164642	-0.0118662	0.680571		-0.0737443	0.0720849	-0.00246466	-0.0644608	0.00564591	0.0295608	0.869688
Cholesterol esters	0.0780279	-0.0717717	0.00885029	0.0419108	-0.0446424	0.00086904	-0.00972094	0.68637		-0.0735226	0.0723753	-0.00735904	-0.0640034	0.00149144	0.0276957	0.870139
Free cholesterol	0.0863095	-0.0652097	-0.0134537	0.0401334	-0.0359374	-0.011026	-0.0167549	0.678469		-0.0749536	0.0690952	0.0111139	-0.0671631	0.0162929	0.0336795	0.868373
Triglycerides	0.0805987	-0.0556694	-0.0185743	-0.0829057	0.0340315	-0.0534515	-0.00168744	0.785173		-0.0630782	0.0768872	0.0221047	0.0462667	-0.047251	-0.00946361	0.850779
Medium LDL
Concentration	0.0700045	-0.0833137	-8.94372e-05	0.0318643	-0.0307248	0.00350385	-0.0271992	0.682697		-0.0604594	0.0852628	-0.00467433	-0.0606271	-0.0191924	0.0352648	0.884675
Total lipids	0.0699858	-0.0823618	0.000289984	0.0351184	-0.0325846	0.00261226	-0.0291506	0.686359		-0.0605385	0.0840925	-0.00519015	-0.0634887	-0.0177975	0.0369299	0.880414
Phospholipids	0.0728733	-0.0765028	0.00294026	-0.00498281	-0.0443081	-0.00436689	-0.0299012	0.667107		-0.0688804	0.0864547	0.00710411	-0.0207094	0.0109886	0.0750044	0.929816
Total cholesterol	0.0658934	-0.0794732	0.00737412	0.061384	-0.0402022	0.00237708	-0.0321919	0.724605		-0.0576524	0.0758277	-0.0184112	-0.0896106	-0.0328968	0.0174306	0.852328
Cholesterol esters	0.0597313	-0.0728408	0.025963	0.0880891	-0.0556409	-0.00166038	-0.0264645	0.790988		-0.0570927	0.0617861	-0.0432735	-0.115421	-0.068703	-0.020339	0.875202
Free cholesterol	0.0777402	-0.0717356	-0.0109545	0.0195227	-0.0366801	-0.0191886	-0.0579686	0.701272		-0.066589	0.0805925	0.00583198	-0.0542951	-0.00457763	0.0697403	0.895231
Triglycerides	0.0660926	-0.0756745	-0.034851	-0.0861676	0.0321022	-0.0302039	-0.00112825	0.792411		-0.0445641	0.0934259	0.0338966	0.0424064	-0.0608664	-0.00215303	0.908003
Small LDL
Concentration	0.0699756	-0.0858411	-0.0110406	0.022358	-0.0264989	0.014685	-0.0377511	0.696996		-0.0576651	0.0896364	0.00511166	-0.0553825	-0.0261362	0.0484328	0.904905
Total lipids	0.0702487	-0.0845791	-0.0115011	0.025983	-0.0277834	0.0126732	-0.0415524	0.699635		-0.0577544	0.0882041	0.00485331	-0.0592733	-0.024566	0.0509309	0.899579
Phospholipids	0.0751388	-0.0699848	-0.0154419	-0.0232713	-0.0502786	0.00358133	-0.0648422	0.720411		-0.0695822	0.0853161	0.0234411	-0.0146891	-0.016564	0.102281	0.960471
Total cholesterol	0.065938	-0.0817824	-0.00310136	0.0587844	-0.0343494	0.00763746	-0.0380916	0.725605		-0.0544241	0.0786702	-0.0108579	-0.0906093	-0.0370148	0.0242184	0.854978
Cholesterol esters	0.0593342	-0.0761559	0.0158612	0.0862536	-0.0487978	0.00333748	-0.0294579	0.776742		-0.0528458	0.0650483	-0.0363466	-0.116628	-0.0686708	-0.0156179	0.861156
Free cholesterol	0.0823166	-0.0650414	-0.0206196	0.0116305	-0.0345046	-0.0157306	-0.0871016	0.743493		-0.0692023	0.0775552	0.0122307	-0.0544284	-0.0311071	0.0783656	0.905138
Triglycerides	0.049995	-0.0825549	-0.00692395	-0.0908368	0.0207204	0.0200546	0.00480969	0.752679		-0.037146	0.0943317	0.0140325	0.0544337	-0.0732497	-0.00715544	0.888014
Very large HDL
Concentration	0.0993685	0.0382381	-0.134577	-0.0603544	0.0084959	0.0263571	0.0585358	1.04257		-0.0831829	-0.0183726	0.14783	0.0133233	-0.0271361	-0.0512078	1.20483
Total lipids	0.099976	0.0385604	-0.133886	-0.0597629	0.00865401	0.0279639	0.0553316	1.03904		-0.0840169	-0.0189029	0.146722	0.0125964	-0.0273716	-0.045578	1.20109
Phospholipids	0.0728753	0.0302631	-0.151552	-0.0563959	0.00109993	0.00736529	0.0710977	1.04457		-0.05095	-0.0120363	0.165685	0.0110833	-0.00575371	-0.0782258	1.19523
Total cholesterol	0.11539	0.0421353	-0.114264	-0.0571891	0.014344	0.0407599	0.0226188	1.00212		-0.103908	-0.0226256	0.119553	0.00806801	-0.047473	-0.000420457	1.17228
Cholesterol esters	0.118956	0.0420454	-0.108649	-0.0541656	0.0183508	0.0474984	0.0186455	0.999967		-0.108453	-0.0236108	0.110079	0.00396517	-0.0614519	-0.000353524	1.16644
Free cholesterol	0.104372	0.0418846	-0.125573	-0.0624691	0.00293429	0.0209981	0.0305619	0.999659		-0.0894555	-0.0187964	0.139997	0.017108	-0.0145348	-0.00763306	1.18165
Triglycerides	0.13792	0.0516541	0.031857	-0.0798281	-0.0206814	-0.0595994	0.075491	1.03073		-0.141989	-0.0112647	-0.00334597	0.0603344	-0.0390203	-0.130241	1.232
Large HDL
Concentration	0.0648855	0.0845808	-0.105866	-0.052266	-0.0697326	0.0145382	0.0201434	0.987439		-0.0674909	-0.0615508	0.14572	0.0165637	-0.0574517	-0.051291	1.23832
Total lipids	0.0626032	0.0834915	-0.107396	-0.051133	-0.067833	0.0157036	0.0201143	0.980222		-0.0644452	-0.0610997	0.146241	0.0155796	-0.056012	-0.0500284	1.2277
Phospholipids	0.064049	0.0828599	-0.101316	-0.0467028	-0.0804968	0.0299907	0.00961992	0.991999		-0.0695287	-0.0618315	0.144227	0.0106374	-0.0641933	-0.0363241	1.23689
Total cholesterol	0.0518595	0.0802674	-0.113491	-0.0503198	-0.057279	0.0093078	0.0221167	0.950809		-0.050183	-0.0593112	0.147091	0.0161998	-0.0464154	-0.0494128	1.17802
Cholesterol esters	0.0522753	0.0826403	-0.110867	-0.0529207	-0.0593851	0.0090802	0.024569	0.957856		-0.0521295	-0.0616573	0.145759	0.0195538	-0.0458454	-0.0454425	1.18322
Free cholesterol	0.050351	0.0722301	-0.119699	-0.0402457	-0.0528411	0.00652397	0.0150096	0.924516		-0.0440518	-0.0504203	0.149959	0.00491002	-0.0494716	-0.0652206	1.15726
Triglycerides	0.139426	0.0911711	-0.0150267	-0.0813234	-0.0613869	-0.129298	0.0837794	1.36194		-0.145476	-0.0379694	0.0590303	0.0601464	-0.0312565	-0.184751	1.40405
Medium HDL
Concentration	0.0184889	0.0670495	-0.0246193	-0.0593551	-0.1609	0.0991283	-0.0343008	1.19938		-0.0595478	-0.0580119	0.101905	0.0413214	-0.0787995	0.083486	1.02825
Total lipids	0.017541	0.0680358	-0.0276873	-0.0557722	-0.159018	0.100167	-0.0387708	1.19686		-0.0570248	-0.059732	0.102384	0.0356746	-0.0824444	0.0806699	1.02622
Phospholipids	0.0438625	0.0873525	-0.0176386	-0.0659698	-0.152101	0.0722661	-0.0444735	1.17627		-0.086682	-0.0730265	0.0914915	0.0490757	-0.0771532	0.0921124	1.17277
Total cholesterol	-0.00595897	0.0576296	-0.042309	-0.0330396	-0.153653	0.115376	-0.0481299	1.19821		-0.0247956	-0.0556705	0.103948	0.0054204	-0.0900656	0.0661086	0.919968
Cholesterol esters	-0.0140551	0.053674	-0.0426015	-0.0290089	-0.153213	0.119829	-0.0458774	1.20261		-0.0157223	-0.0539017	0.10173	0.00213902	-0.0868462	0.062875	0.882943
Free cholesterol	0.0297311	0.0746439	-0.0364285	-0.0451659	-0.151426	0.0920503	-0.0596492	1.17815		-0.0639764	-0.0637776	0.102608	0.0141832	-0.109036	0.0649897	1.07906
Triglycerides	0.0111293	-0.0383703	0.0691293	-0.0991888	-0.0811509	0.00390204	0.0745595	0.877213		-0.0412787	0.0586366	0.00439191	0.121002	0.0545902	-0.000566346	0.744037
Small HDL
Concentration	-0.0379695	-0.00507279	0.0226284	-0.0662392	-0.16721	0.0293584	-0.160902	1.24201		0.00681332	0.020224	0.0258718	0.0398962	-0.119273	0.188402	0.747289
Total lipids	-0.0402785	-0.00756302	0.0156487	-0.0618024	-0.170347	0.0296	-0.169619	1.27027		0.0111646	0.0223623	0.0307366	0.0305911	-0.122867	0.195253	0.779056
Phospholipids	-0.0209188	0.0692076	0.0444991	-0.0754333	-0.143163	0.0639535	-0.0717991	1.1244		-0.0272641	-0.0609128	0.0189896	0.0768947	-0.0865513	0.14237	0.807111
Total cholesterol	-0.0428267	-0.101031	-0.0501219	0.0316137	-0.11649	-0.0192265	-0.205123	1.33197		0.0574122	0.102781	0.0330344	-0.0968964	-0.115318	0.113663	1.1599
Cholesterol esters	-0.036372	-0.114387	-0.0490601	0.0594409	-0.0862192	-0.0287253	-0.169456	1.22646		0.0576616	0.108903	0.0185312	-0.11813	-0.0909702	0.0661462	1.151
Free cholesterol	-0.0209858	0.0600842	0.0155803	-0.0781088	-0.141348	0.0296892	-0.141214	1.15376		-0.0148025	-0.0423122	0.028225	0.0477364	-0.152089	0.125224	0.770274
Triglycerides	-0.00275003	-0.0438291	0.0799511	-0.0834325	-0.000256439	-0.073602	-0.0278032	0.811424		-0.00836672	0.0628232	-0.0566589	0.0865314	-0.0298253	0.00227612	0.714546
Ratio to total lipids in chylomicrones and extremely large VLDL
Phospholipids	0.0162007	-0.0255878	-0.00575278	-0.109547	0.0432143	0.167538	-0.0438841	1.18885		-0.020687	0.0501106	0.0338174	0.110407	0.000907675	0.0391548	0.640043
Total cholesterol	0.112126	0.047047	0.0669212	0.0104362	0.0103314	-0.243509	-0.150841	1.75585		-0.110245	0.00181151	-0.0557455	0.00745367	0.00301161	-0.205905	1.14089
Free cholesterol	0.018494	-0.000282723	0.0197607	-0.116998	0.0221416	0.0208942	-0.12104	0.826573		-0.0253147	0.0391835	-0.00322684	0.106623	-0.0288798	-0.0394785	0.554904
Triglycerides	-0.0964172	-0.0117841	-0.0486784	0.0598524	-0.0169501	0.14411	0.125751	1.20982		0.0901875	-0.0297921	0.0301472	-0.0530746	0.0149429	0.151832	0.931467
Ratio to total lipids in very large VLDL
Phospholipids	0.0326051	-0.0254002	0.0312806	-0.0873019	-0.0193821	0.062299	0.0294843	0.665646		-0.0547748	0.0422706	0.0188239	0.104755	0.110116	0.0360106	0.779545
Free cholesterol	0.105278	0.0426311	0.0755736	-0.0410184	-0.0170788	-0.00566352	-0.0201237	0.7837		-0.119128	-0.0140439	-0.0318007	0.0601881	0.0744872	-0.0571644	1.05004
Triglycerides	-0.146863	-0.0422879	-0.0460478	-0.0311461	-0.03022	0.0147753	-0.0504333	0.912913		0.136756	0.0249139	0.0131568	-0.00179247	-0.110111	0.105243	1.2175
Ratio to total lipids in large VLDL
Phospholipids	0.0525127	-0.0607875	0.034672	-0.0603688	-0.0216389	-0.0241986	0.035157	0.636518		-0.0622197	0.0716491	0.000937296	0.0570428	0.0391547	0.0205768	0.807909
Total cholesterol	0.0897431	0.000432233	-0.0336893	0.0401866	0.0430211	-0.0554696	0.0813193	0.766743		-0.0692351	0.0108832	0.0460954	-0.0196991	0.138865	-0.146548	0.905405
Free cholesterol	0.021693	-0.0284886	0.0467756	-0.115197	-0.0325033	-0.0352853	-0.0549127	0.765461		-0.0349857	0.0544787	-0.0152796	0.0980073	-0.0169765	-0.029578	0.64571
Triglycerides	-0.0975797	0.0225402	0.0191649	-0.00861208	-0.0327051	0.0466758	-0.0902485	0.746875		0.08028	-0.0328271	-0.043399	-0.00701289	-0.141149	0.107885	0.944785
Ratio to total lipids in medium VLDL
Phospholipids	0.0522383	-0.0294747	-0.0822935	0.0575739	-0.0111254	0.018098	0.0700797	0.719209		-0.0303646	0.0175615	0.0869951	-0.0728692	0.0668115	0.0861416	0.768916
Total cholesterol	0.090289	-0.0288511	-0.0485445	0.0258811	-0.0328939	-0.080381	0.100966	0.894693		-0.076662	0.0369597	0.0619943	-0.026426	0.131093	-0.089113	0.95137
Cholesterol esters	0.0699251	-0.021773	-0.0588236	0.0604633	-0.0387379	-0.0714059	0.102455	0.883274		-0.0549945	0.0228617	0.0624049	-0.0568844	0.135838	-0.0756664	0.832461
Free cholesterol	0.0390838	-0.0234995	0.0485752	-0.110536	0.00604937	-0.0355795	-0.0552908	0.744434		-0.0447689	0.0478647	-0.0252652	0.0883677	-0.073249	-0.0325578	0.688864
Triglycerides	-0.0884594	0.0294506	0.0595071	-0.0246659	0.0254294	0.0627539	-0.11443	0.885112		0.073505	-0.0341134	-0.0728739	0.0262923	-0.141327	0.0579372	0.955931
Ratio to total lipids in small VLDL
Phospholipids	-0.058144	0.0232109	-0.128634	-0.0569837	-0.0272787	0.0333303	0.0161331	0.888113		0.0731158	-0.0196265	0.129798	0.0281257	-0.00390956	0.0836364	1.08419
Total cholesterol	0.0660027	-0.049891	-0.03546	0.0838678	-0.0307081	-0.022334	0.0884739	0.793402		-0.0523696	0.0369378	0.034021	-0.08501	0.103975	-0.00807196	0.72524
Cholesterol esters	0.0636703	-0.0424512	-0.00831671	0.105917	-0.0439402	-0.0237992	0.0841162	0.825953		-0.0564767	0.0255532	0.00802633	-0.0994824	0.0927561	-0.0220596	0.687025
Free cholesterol	0.0183576	-0.0675117	-0.170597	-0.0962879	0.0197618	-0.0395643	-0.00933141	1.18886		0.0268394	0.092743	0.151555	0.0225961	-0.059514	0.0171806	1.29208
Triglycerides	-0.0579845	0.0436756	0.0821665	-0.0584725	0.0231139	0.0054041	-0.113931	0.856094		0.0376718	-0.032287	-0.0816326	0.0632119	-0.137272	-0.0326517	0.846548
Ratio to total lipids in very small VLDL
Phospholipids	0.0198812	-0.053781	-0.0608783	0.109124	-0.0601603	0.0481155	-0.0671004	0.905376		-0.00376001	0.0384184	0.0408661	-0.150596	-0.0892699	-0.0261879	0.738856
Total cholesterol	0.122344	0.0829831	0.0164012	0.079679	-0.0622153	-0.0675283	0.112093	1.16552		-0.126669	-0.0733433	0.000468172	-0.0500792	0.193475	0.0634664	1.36652
Cholesterol esters	0.125192	0.102326	0.0568506	0.0530446	-0.0753812	-0.107744	0.145742	1.40889		-0.142775	-0.0879468	-0.0215579	-0.00639498	0.26693	0.123257	1.66311
Free cholesterol	0.0264105	-0.0277585	-0.100402	0.0909463	0.00660418	0.0679718	-0.0605037	0.901943		0.00482792	0.0216093	0.0690529	-0.139381	-0.134667	-0.149282	0.939107
Triglycerides	-0.0981541	-0.0287894	0.0280955	-0.102292	0.0619297	0.00552074	-0.0702875	0.894057		0.0949071	0.0376137	-0.0273098	0.092212	-0.122806	-0.0534404	1.00059
Ratio to total lipids in IDL
Phospholipids	-0.116352	-0.00427541	-0.0360439	0.0702813	-0.00529104	0.0518369	-0.0182846	0.799539		0.11984	-0.0156759	0.0185534	-0.0553348	0.0242305	0.00712779	0.998519
Total cholesterol	0.0781409	-0.00126708	0.0175971	0.100231	-0.120253	-0.00965983	-0.00785014	0.935877		-0.0854317	-0.000603439	-0.00423984	-0.0960467	0.0799283	0.0518156	0.822919
Cholesterol esters	0.0779452	0.00757985	0.0747236	0.0511118	-0.155074	-0.0387328	0.0113205	1.09342		-0.108083	-0.00204739	-0.0298022	-0.0335109	0.135857	0.104512	1.05067
Free cholesterol	0.0368427	-0.016506	-0.0755036	0.121074	-0.0140389	0.0303246	-0.0313447	0.812781		-0.0129619	0.00571975	0.0376142	-0.145561	-0.0286245	-0.0419027	0.600779
Triglycerides	-0.0437188	0.00397071	-0.0023975	-0.116365	0.112452	-0.024205	-0.0104914	0.897025		0.0525901	0.00765986	-0.00610987	0.102946	-0.105213	-0.0774664	0.69985
Ratio to total lipids in large LDL
Phospholipids	-0.0840219	0.0677423	-0.0103561	-0.0554483	0.0104936	0.016375	-0.000501673	0.679324		0.0733778	-0.0648513	0.0267467	0.0829906	0.0464154	0.0157879	0.876807
Total cholesterol	0.0507857	-0.0511971	0.0265164	0.12721	-0.078896	0.00921092	-0.0214632	0.897888		-0.0510838	0.0337946	-0.0380808	-0.134989	-0.0071726	-0.00191422	0.729598
Cholesterol esters	0.0505068	-0.0664994	0.0465566	0.102409	-0.0804848	0.0159077	-0.0111093	0.884158		-0.0577904	0.0511167	-0.0503891	-0.113142	-0.0228158	-0.000387383	0.814379
Free cholesterol	-0.0142424	0.0658763	-0.0740171	0.0700191	0.0161404	-0.0362017	-0.0423783	0.746885		0.0288403	-0.0646753	0.0413247	-0.0770846	0.0481508	-0.0152166	0.713097
Triglycerides	-0.0136479	0.0290149	-0.0225531	-0.141967	0.0922122	-0.0625095	0.0121954	0.982465		0.0218013	-0.00541339	0.0224075	0.122659	-0.067533	-0.0554196	0.56386
Ratio to total lipids in medium LDL
Phospholipids	-0.0533829	0.0811318	0.00470883	-0.105088	0.00598332	-0.0154243	0.021757	0.792994		0.035017	-0.0669442	0.0266303	0.132848	0.0652977	0.0344605	0.827534
Total cholesterol	0.0395508	-0.056029	0.0316224	0.145744	-0.0616615	0.00113015	-0.0355729	0.936006		-0.0366525	0.033556	-0.059934	-0.162082	-0.0769949	-0.0497537	0.854154
Cholesterol esters	0.0373185	-0.049517	0.0559529	0.144621	-0.078418	-0.00754979	-0.0182836	0.979789		-0.043535	0.0236545	-0.0840529	-0.162269	-0.122221	-0.0901644	1.01456
Free cholesterol	-0.0484409	0.0985098	-0.0237026	-0.0647736	0.0221416	-0.0478614	-0.035134	0.821888		0.0433505	-0.0860231	0.0290379	0.0800886	0.0473145	0.039684	0.877815
Triglycerides	-0.0190445	0.024655	-0.0428887	-0.154963	0.0849703	-0.0406836	0.041391	1.00737		0.0275802	-0.00104479	0.0470715	0.134311	-0.0476714	-0.0506373	0.645091
Ratio to total lipids in small LDL
Phospholipids	-0.0509204	0.0901512	0.00204738	-0.0968531	-0.010435	-0.0237866	0.000897168	0.801156		0.0308377	-0.0754038	0.0260796	0.118148	0.0378751	0.041026	0.821243
Total cholesterol	0.0419783	-0.0605854	0.0196968	0.139376	-0.0463154	-0.00788991	-0.0233786	0.879716		-0.034095	0.0389201	-0.0495866	-0.156711	-0.0619249	-0.0505596	0.807038
Cholesterol esters	0.0374249	-0.0546784	0.0452948	0.143575	-0.0658818	-0.00887443	-0.010949	0.938296		-0.0382986	0.0286752	-0.0750232	-0.159622	-0.105225	-0.0858928	0.947166
Free cholesterol	-0.0308816	0.116052	-0.0119859	-0.0559606	0.00663802	-0.0767837	-0.0710526	0.961845		0.0211493	-0.099535	0.013838	0.0614396	0.00323326	0.0231176	0.867005
Triglycerides	-0.028255	0.00554346	0.00585265	-0.149185	0.0629951	0.00921143	0.0596894	0.885823		0.0233924	0.0110774	0.0120439	0.138332	-0.0594112	-0.0675251	0.604948
Ratio to total lipids in very large HDL
Phospholipids	-0.0437689	-0.00869119	-0.13912	-0.0206683	-0.0224968	-0.0587956	0.0890576	0.985108		0.0567909	0.0103983	0.147661	0.00277607	0.0536395	-0.131434	1.16276
Total cholesterol	0.0364665	0.00468847	0.116743	0.0276705	0.0209444	0.0481859	-0.144893	0.993988		-0.0464224	-0.00859735	-0.141886	-0.0209078	-0.0655147	0.174477	1.16148
Cholesterol esters	0.0200165	-0.00345056	0.131809	0.041639	0.0254405	0.0513847	-0.131626	1.02624		-0.0321522	-0.00639776	-0.158869	-0.0287143	-0.0814256	0.140516	1.19594
Free cholesterol	0.0873359	0.0421581	-0.039971	-0.0519881	-0.0247293	-0.014317	-0.0931768	0.766864		-0.0808814	-0.0123419	0.0608896	0.0296124	0.0447552	0.153029	0.914914
Triglycerides	0.0573682	0.0207328	0.140051	-0.0311559	-0.0278894	-0.0811396	0.0315807	1.01382		-0.0842158	0.0016784	-0.108535	0.0518103	-0.0210635	-0.100478	1.04766
Ratio to total lipids in large HDL
Phospholipids	-0.0310303	-0.0598067	0.117838	0.067744	-0.0430234	0.0917701	-0.088123	1.10468		0.0112322	0.0381988	-0.122083	-0.0457722	-0.015575	0.129496	0.96729
Total cholesterol	-0.0111036	0.0488406	-0.119775	-0.0358747	0.00648214	-0.0227448	0.0282405	0.786068		0.0239118	-0.0409698	0.123905	0.0167345	0.00795585	-0.0334861	0.911912
Cholesterol esters	-0.0270174	0.0539465	-0.101585	-0.0497106	0.0126435	-0.0343222	0.040426	0.774074		0.0343279	-0.0487008	0.104902	0.038169	0.027762	-0.00519745	0.860209
Free cholesterol	0.0158081	0.0367902	-0.130909	-0.0105511	-0.0122326	-0.0157055	0.00188496	0.787145		0.00289347	-0.0224515	0.139445	-0.0169978	-0.0281925	-0.0847473	0.978922
Triglycerides	0.0772098	0.00694062	0.0944155	-0.0300491	0.00732336	-0.146261	0.0647677	1.14041		-0.084269	0.0203647	-0.0805858	0.0453915	0.0220749	-0.137609	0.984353
Ratio to total lipids in medium HDL
Phospholipids	0.12779	0.0743863	0.0611866	-0.0311113	0.0914555	-0.176481	-0.0149345	1.46444		-0.119499	-0.0461186	-0.0762459	0.049034	0.0386458	0.0257121	1.16754
Total cholesterol	-0.0720254	0.00808926	-0.0697523	0.0459903	-0.0854557	0.121786	-0.0585687	1.07607		0.0648191	-0.0260265	0.0684994	-0.0745346	-0.0793451	0.00303765	0.810373
Cholesterol esters	-0.0939905	-0.010262	-0.0644187	0.0560266	-0.0678545	0.117078	-0.0440315	1.05492		0.0872607	-0.0139539	0.0534368	-0.0754175	-0.0543999	-0.00610922	0.853567
Free cholesterol	0.057114	0.0852879	-0.0550986	-0.0164142	-0.121576	0.0666371	-0.106384	1.13495		-0.0744953	-0.0679928	0.0957144	-0.0345176	-0.160461	0.0246469	1.16913
Triglycerides	-0.00311646	-0.0796015	0.0764485	-0.0429437	0.0452654	-0.0669761	0.0886238	0.918151		0.00215297	0.0849556	-0.0603536	0.0761542	0.0957975	-0.0509877	0.915355
Ratio to total lipids in small HDL
Phospholipids	0.00981623	0.127446	0.0580656	-0.058682	-0.0491829	0.0754413	0.0764675	1.09438		-0.0565198	-0.124741	-0.00131655	0.0942917	-0.00301604	0.0260538	1.16722
Total cholesterol	-0.0145362	-0.110686	-0.0721671	0.091241	0.0154252	-0.0501979	-0.0899725	1.04846		0.0560512	0.0978271	0.0123514	-0.134128	-0.0281837	-0.0298769	1.04282
Cholesterol esters	-0.0147987	-0.113124	-0.0600745	0.0956456	0.0104071	-0.0493819	-0.0745917	1.01731		0.0527216	0.0976394	0.00298915	-0.133115	-0.0211697	-0.0342903	1.02517
Free cholesterol	0.0147392	0.12641	0.00715464	-0.0678566	-0.0352841	0.0137163	-0.0340164	0.892902		-0.041573	-0.10802	0.0159521	0.0528608	-0.12257	-0.00611634	1.05005
Triglycerides	0.0122224	-0.0437247	0.0776997	-0.0644297	0.0657551	-0.0894808	0.0351941	0.899469		-0.012127	0.0589709	-0.0704152	0.080413	0.0126881	-0.0650666	0.760327
Mean particle diameter
VLDL	-0.0436449	-0.013942	0.105121	-0.0830307	-0.0276544	0.0286531	-0.030929	0.810909		0.0132089	0.0232713	-0.072336	0.0994104	-0.0490621	-0.0109692	0.651629
LDL	0.0588053	0.103918	0.043337	-0.0503029	-0.0214561	-0.1047	0.23689	1.44998		-0.0897988	-0.0881681	0.01259	0.0937327	0.197587	-0.123266	1.31131
HDL	0.0873493	0.07502	-0.117717	-0.0468539	-0.0096762	0.0354598	0.0731941	1.03367		-0.0825086	-0.0595379	0.140203	0.0141665	-0.0149728	-0.0759514	1.25969
Cholesterol
Serum total cholesterol	0.0935517	-0.0621251	-0.0332086	-0.00703573	-0.0457782	0.0283317	-0.0118962	0.718258		-0.0855368	0.0748123	0.0467685	-0.0271443	-0.00157298	0.0365289	0.979924
Total cholesterol in VLDL	0.0503141	-0.0799119	0.0493171	-0.0431137	-0.00118989	0.0119515	0.0394585	0.686295		-0.0522881	0.0866845	-0.0259029	0.0430823	0.0128116	-0.0260899	0.859285
Remnant cholesterol (non-HDL, non-LDL -cholesterol)	0.0758457	-0.0752214	0.0277623	-0.0147777	-0.0207228	0.0034651	0.0343941	0.661673		-0.0751131	0.0818029	-0.00988817	0.00595881	0.0275928	0.00515752	0.90718
Total cholesterol in LDL	0.0733035	-0.0759208	0.0025604	0.049956	-0.0394808	0.00183103	-0.0233258	0.697843		-0.0651421	0.0751038	-0.00843431	-0.0767501	-0.0132912	0.026187	0.856509
Total cholesterol in HDL	0.0508288	0.0533498	-0.116155	-0.050329	-0.0871508	0.0620317	-0.0326519	1.02829		-0.0558007	-0.0392755	0.153757	-0.000881862	-0.0802868	0.0289107	1.18754
Total cholesterol in HDL2	0.0440972	0.0547332	-0.11345	-0.0431218	-0.0859882	0.0763112	-0.0274856	1.03223		-0.048382	-0.0417229	0.15341	-0.0041815	-0.0789168	0.0151738	1.16689
Total cholesterol in HDL3	0.104296	0.0299426	-0.0699874	-0.0589019	-0.0707337	-0.0596092	-0.10761	1.03618		-0.104405	-0.000616691	0.0682323	-0.0150687	-0.147587	0.0449799	1.07793
Esterified cholesterol	0.0904671	-0.062652	-0.0370417	-0.00757482	-0.0521712	0.021016	-0.0207845	0.723591		-0.0823133	0.0768009	0.0509049	-0.028041	-0.00125981	0.0418533	0.983728
Free cholesterol	0.100231	-0.061128	-0.0236806	-0.00562937	-0.0282381	0.0480918	0.0114731	0.736288		-0.0922782	0.0700012	0.0371016	-0.023331	0.00105891	0.0239927	0.972573
Triglycerides and phospholipids
Serum total triglycerides	0.0146887	-0.0599942	0.0662818	-0.0877994	0.00385928	0.0137353	-0.00354004	0.697491		-0.0233907	0.0705098	-0.0415809	0.0807485	-0.0525945	-0.0200366	0.746705
Triglycerides in VLDL	-0.00507489	-0.0612469	0.0802284	-0.0793465	0.00169181	0.0287492	-0.0187716	0.737831		-0.00752975	0.0687393	-0.055785	0.0788721	-0.0557646	-0.0171216	0.754255
Triglycerides in LDL	0.0714955	-0.0665526	-0.0209151	-0.0860205	0.0311439	-0.033551	-1.44825e-05	0.761099		-0.0535299	0.0852175	0.0237442	0.047026	-0.0567215	-0.00639233	0.870243
Triglycerides in HDL	0.069627	0.00343358	0.049007	-0.116259	-0.0492186	-0.0734389	0.0709284	0.955604		-0.0857912	0.0311606	0.00328945	0.109197	0.00850126	-0.0614517	0.848359
Total phosphoglycerides	0.072431	-0.0384721	-0.0583728	-0.102886	-0.0718502	0.0492739	-0.0453629	0.92688		-0.0717276	0.0750608	0.102259	0.0592477	-0.00636947	0.0854442	1.128
Ratio of triglycerides to phosphoglycerides	-0.0509758	-0.0921886	0.0611504	-0.0914813	0.0321784	0.00170914	0.0239309	0.876628		0.0463938	0.0908806	-0.0491619	0.094606	-0.012054	0.004347	0.953011
Phosphatidylcholine and other cholines	0.0680432	-0.0470411	-0.0653967	-0.0967022	-0.0742261	0.057723	-0.030988	0.941878		-0.0662545	0.0801979	0.107391	0.0502009	-0.00671034	0.0802239	1.14198
Sphingomyelins	0.135719	-0.0104831	-0.0268255	-0.0231516	-0.0180072	0.0172782	0.00759711	0.751887		-0.135152	0.0207117	0.0392431	0.00448958	0.0585084	0.105435	1.18578
Total cholines	0.0933239	-0.0322984	-0.0655355	-0.0864903	-0.0454084	0.0572755	-0.0413165	0.902868		-0.0873258	0.065491	0.0988368	0.0429593	-0.00014524	0.0870321	1.1371
Apolipoproteins
Apolipoprotein A-I	0.0720893	0.0289955	-0.0943648	-0.0618774	-0.102967	0.0873713	-0.0241107	1.07416		-0.0868231	-0.00926769	0.143234	0.00887959	-0.0916941	0.0178455	1.21582
Apolipoprotein B	0.0666345	-0.0839592	0.0279881	-0.0101279	-0.0144227	0.0244199	0.00906341	0.666826		-0.0635063	0.0882586	-0.0172126	-0.00392816	-0.00542667	0.00741353	0.891016
Ratio of apolipoprotein B to apolipoprotein A-I	0.0278696	-0.0922152	0.0710037	0.020238	0.035357	-0.0186403	0.0212336	0.756972		-0.0226515	0.0880969	-0.079366	-0.00847368	0.0335551	-0.00370297	0.916464
Fatty acids
Total fatty acids	0.0306943	-0.106757	-0.0364666	-0.106169	-0.0227941	0.0413341	0.00321993	0.929366		-0.0197534	0.12407	0.0603305	0.070771	0.00282539	0.0701845	1.14913
Estimated degree of unsaturation	0.0856058	0.00969562	-0.0733923	0.0704162	0.220394	0.212045	0.0934111	1.92611		-0.0435476	-0.0550967	0.0313439	-0.057404	0.0724886	-0.0393894	0.692824
C22:6 n-3, docosahexaenoic acid (DHA)	0.17161	0.0214771	-0.0475013	-0.031082	0.234659	0.0714702	-0.157907	1.80079		-0.131121	-0.0148402	0.00277857	0.0105024	-0.0434623	-0.0495766	1.07796
C18:2 n-6, linoleic acid (LA)	-0.0658029	-0.196009	-0.142622	-0.0955142	-0.0439006	-0.056913	0.00416768	1.62065		0.100332	0.207199	0.140725	0.0332633	0.026179	-0.0266445	2.09967
n-3 fatty acids	0.131217	-0.0253797	-0.0638461	-0.0546418	0.211875	0.0812221	-0.14762	1.64584		-0.0828665	0.0390855	0.0295002	0.0311776	-0.0438511	-0.0572509	0.802121
n-6 fatty acids	-0.0191296	-0.17284	-0.11516	-0.0945824	-0.0309579	0.0119807	0.0292133	1.35765		0.0505389	0.185158	0.12472	0.0421475	0.0346829	0.0337782	1.78355
Polyunsaturated fatty acids	0.0067033	-0.155453	-0.112441	-0.0928717	0.0118556	0.0239126	-0.00254122	1.25068		0.0317316	0.171003	0.116272	0.0437161	0.025515	0.0230176	1.6266
Monounsaturated fatty acids; C16:1, C18:1	0.00637911	-0.0971233	0.00462856	-0.114381	-0.0403083	0.0673331	0.0352766	0.961838		-0.0111923	0.110598	0.0331961	0.0867633	-0.0174792	0.0704672	1.00805
Saturated fatty acids	0.0711767	-0.047316	0.0108104	-0.0892022	-0.0430675	0.0259014	-0.021149	0.720127		-0.0758717	0.0685181	0.018683	0.0671125	-0.00240326	0.104083	0.923486
Ratios of fatty acids to total fatty acid
C22:6 n-3, docosahexaenoic acid (DHA)	0.187085	0.0980181	-0.0327341	0.0343638	0.299728	0.0586934	-0.194629	2.22534		-0.143768	-0.112276	-0.0429856	-0.042116	-0.0574972	-0.116785	1.55946
C18:2 n-6, linoleic acid (LA)	-0.139109	-0.15044	-0.163772	-0.00127206	-0.0352466	-0.138633	0.00124577	1.71713		0.17509	0.150749	0.132206	-0.0413399	0.0331264	-0.131316	2.1066
n-3 fatty acids	0.15486	0.0462061	-0.0593607	0.00600551	0.305374	0.0789556	-0.202992	2.16365		-0.10083	-0.0542707	-0.0114667	-0.0184036	-0.0655357	-0.145425	1.04817
n-6 fatty acids	-0.108135	-0.122316	-0.157142	0.038287	-0.0141601	-0.0665131	0.054384	1.38819		0.144873	0.107578	0.121592	-0.0667089	0.0631096	-0.0834625	1.71056
Polyunsaturated fatty acids	-0.0565501	-0.101073	-0.166038	0.0355625	0.0780853	-0.0425614	-0.013451	1.27888		0.118289	0.0931315	0.118553	-0.0669243	0.0512206	-0.11184	1.51243
Monounsaturated fatty acids	-0.0514156	-0.0321074	0.0928497	-0.0806319	-0.0589169	0.0956147	0.0902993	1.06431		0.0153163	0.0340056	-0.0447357	0.0895653	-0.0575346	0.0423595	0.575491
Saturated fatty acids	0.167052	0.223399	0.183913	0.0494728	-0.0836012	-0.0565812	-0.100747	2.07626		-0.205314	-0.18266	-0.141111	-0.000282016	-0.0115248	0.140463	2.44623
Glycolysis and related metabolites
Citrate	-0.0690187	-0.0416658	0.0200017	0.006975	-0.0940249	-0.026533	0.149976	0.966477		0.077304	0.037017	0.0164003	-0.013592	-0.00755731	0.0188915	0.70198
Amino acids
Alanine	-0.064929	-0.0638675	-0.104171	-0.108183	-0.0349347	-0.279234	-0.0647447	1.93752		0.0937376	0.104513	0.119768	0.0904368	0.0511742	0.0528892	1.44014
Glutamine	-0.0553417	-0.0470256	0.0251448	0.0442335	-0.0118741	0.22243	0.236149	1.74359		0.0447705	-0.0134431	-0.0428091	-0.0383705	-0.0956299	-0.148321	0.734318
Histidine	-0.027758	-0.00303206	-0.0290568	-0.0365352	-0.0377524	-0.183553	-0.0638396	1.17476		0.0526225	0.0533693	0.0459695	0.0497475	0.0154895	0.0399369	0.712655
Isoleucine	0.00260485	-0.00902632	0.0460465	-0.0647393	-0.0071433	-0.0152286	0.0721106	0.536118		-0.0160277	0.0306424	-0.00557181	0.0862798	-0.00288629	0.120574	0.552245
Leucine	0.0392019	0.0363723	0.06636	-0.0192068	-0.0216647	-0.0651635	0.00909076	0.636982		-0.0610086	-0.0139519	-0.0338634	0.0444821	-0.0647599	0.0731768	0.648697
Valine	0.0569895	0.0665801	0.0756377	0.00614708	-0.0162043	-0.096927	-0.0523227	0.910093		-0.078684	-0.0428039	-0.0502018	0.0161223	-0.0928699	0.0186623	0.854615
Phenylalanine	-0.0134885	-0.00216214	-0.0148453	-0.031398	-0.061084	-0.155531	0.0727123	1.04709		0.0097196	0.029729	0.0568758	0.0673855	0.0671612	0.00992252	0.55896
Tyrosine	0.0494926	0.0829842	0.0700016	0.0251655	-0.0508427	-0.137723	-0.157559	1.31042		-0.0711521	-0.0381679	-0.0571995	-0.0103541	-0.203702	-0.117915	1.07139
Ketone bodies
Acetoacetate	0.00390825	0.0395832	0.00561004	-0.0124132	-0.0369439	-0.0436398	-0.0294375	0.434949		-0.0133107	-0.0389799	-0.0128458	-0.0127642	-0.130963	-0.0743148	0.60065
3-hydroxybutyrate	-0.00800339	-0.0275641	-0.0404449	-0.0158196	0.0560148	-0.140064	-0.0932316	1.01776		0.0346276	0.0320443	-0.019603	-0.0302796	-0.0724543	-0.00936505	0.481738
Fluid balance
Creatinine	0.12955	0.0686924	0.134163	0.140262	0.0963877	0.263484	0.133927	2.18236		-0.145412	-0.0972074	-0.110419	-0.0849829	-0.164496	-0.101645	1.73181
Albumin	0.0135359	0.0149276	0.024276	-0.0129192	-0.100877	-0.162676	0.0522723	1.14932		-0.0319392	-4.52972e-07	0.0180776	0.0205564	-0.0221348	-0.0452324	0.329934
Inflammation
Glycoprotein acetyls	-0.0514529	-0.120261	-0.000386999	-0.0871112	0.0279341	0.0259901	0.0124154	0.92981		0.0608518	0.122294	0.0149642	0.0706434	-0.00820267	-0.0353695	1.14976
Weights <-0.1 and >0.1 are marked in blue and red, respectively
VIP scores >1 are maked in green

## Sheet: Table S6
Table S6. Bland−Altman estimates of NMR metabolite concentrations compared to those measured using another method
Metabolites	Unit	Bland-Altman (difference: other assay - NMR assay)
		Limits of agreement (Reference range)	Mean (CI)	Range
Mass spectrometry1
Alanine	mmol/l	0.006, 0.245	0.126 (0.119, 0.133)	0.325, 0.977
Glutamine	mmol/l	-0.041, 0.230	0.095 (0.087, 0.103)	0.302, 0.676
Histidine	mmol/l	0.010, 0.073	0.042 (0.040, 0.044)	0.065, 0.354
Histidine, excl. 1 outlier	mmol/l	0.010, 0.073	0.041 (0.040, 0.043)	0.065, 0.139
Isoleucine	mmol/l	0.006, 0.062	0.034 (0.033, 0.036)	0.036, 0.160
Leucine	mmol/l	0.058, 0.180	0.119 (0.115, 0.122)	0.085, 0.287
Valine	mmol/l	-0.023, 0.103	0.040 (0.036, 0.044)	0.141, 0.341
Phenylalanine	mmol/l	-0.001, 0.055	0.027 (0.025, 0.029)	0.062, 0.116
Tyrosine	mmol/l	0.007, 0.041	0.024 (0.023, 0.025)	0.039, 0.108
Creatinine	mmol/l	0.011, 0.033	0.022 (0.021, 0.023)	0.043, 0.104
Clinical chemistry2
Apolipoprotein A-I	g/l	-0.124, 0.474	0.175 (0.158, 0.192)	1.038, 2.305
Apolipoprotein B	g/l	-0.086, 0.347	0.130 (0.117, 0.143)	0.338, 1.507
Total cholesterol	mmol/l	0.317, 1.922	1.120 (1.073, 1.166)	2.315, 6.950
Total HDL cholesterol	mmol/l	-0.328, 0.260	-0.034 (-0.051, -0.017)	0.724, 2.520
Capillary gas-liquid chromatography3
C22:6 n-3, docosahexaenoic acid (DHA)	mmol/l	-0.151, 0.110	-0.020 (-0.036, -0.005)	0.031, 0.298
C22:6 n-3, docosahexaenoic acid (DHA) , excl. 1 outlier	mmol/l	-0.120, 0.069	-0.026 (-0.037, -0.015)	0.031, 0.157
C18:2 n-6, linoleic acid (LA)	mmol/l	-2.110, 2.792	0.341 (0.053, 0.629)	1.999, 5.660
1 Plasma amino acid and creatinine concentrations were measured using the mass spectrometry based AbsoluteIDQ® p180 Kit (Biocrates Life Sciences AG, Innsbruck, Austria) (Schmidt JA et al. Am J Clin Nutr 2015;102(6):1518-26).
2 In serum, apolipoproteins were measured using an immunoturbimetric assay, total cholesterol was measured using an enzymatic assay and HDL-cholesterol was measured directly (Bradbury KE et al. Eur J Clin Nutr 2014;68(2):178-83).
3 Total plasma esterified and nonesterified fatty acids were measured using capillary gas-liquid chromatography (Rosell MS et al. Am J Clin Nutr 2005;82:327-34).
Bland-Altman plotes are seen in Supplementary Figure S6.

## Sheet: Table S7
Table S7. Pearson correlations between NMR metabolite measures and metabolites measured using other methods in 286 men1
Assay
	Meta-bolite class		Chylomicrones and extremely large VLDL						Large VLDL				Medium VLDL							Small VLDL							Very small VLDL							IDL							Large LDL							Medium LDL
		Metabolites	Concentration	Total lipids	Phospholipids	Total cholesterol	Free cholesterol	Triglycerides	Concentration	Total lipids	Phospholipids	Triglycerides	Concentration	Total lipids	Phospholipids	Total cholesterol	Cholesterol esters	Free cholesterol	Triglycerides	Concentration	Total lipids	Phospholipids	Total cholesterol	Cholesterol esters	Free cholesterol	Triglycerides	Concentration	Total lipids	Phospholipids	Total cholesterol	Cholesterol esters	Free cholesterol	Triglycerides	Concentration	Total lipids	Phospholipids	Total cholesterol	Cholesterol esters	Free cholesterol	Triglycerides	Concentration	Total lipids	Phospholipids	Total cholesterol	Cholesterol esters	Free cholesterol	Triglycerides	Concentration	Total lipids
Biocrates AbsoluteIDQ® p 180 Kit	Acylcarnitines	C0	0.17077	0.174071	0.174148	0.214454	0.196473	0.16133	0.139624	0.140996	0.149923	0.133998	0.167237	0.17129	0.176573	0.197341	0.199075	0.179278	0.148496	0.169648	0.172667	0.160942	0.182745	0.178431	0.171563	0.147812	0.17078	0.169409	0.122137	0.175402	0.186619	0.146101	0.162045	0.149811	0.143883	0.128618	0.13486	0.147516	0.0966385	0.175651	0.136401	0.131254	0.132953	0.118505	0.1215	0.105073	0.188043	0.116913	0.114721
		C14:1	-0.0425495	-0.0415319	-0.041304	-0.0498419	-0.0250238	-0.0451763	0.0222735	0.0222132	0.0264716	0.021969	0.0264644	0.0264879	0.0310972	0.0134727	0.0013092	0.0284865	0.0261056	0.0862011	0.0897929	0.123569	0.0855225	0.0598836	0.11674	0.0681245	0.129131	0.127144	0.122565	0.119998	0.123971	0.108166	0.117803	0.100468	0.0953258	0.0881312	0.0786079	0.0795021	0.0736335	0.160707	0.0789505	0.0747295	0.0860461	0.055205	0.0475942	0.0694217	0.163665	0.0713489	0.0670078
		C16	0.0981602	0.103138	0.125151	0.177341	0.158455	0.083062	0.139563	0.141878	0.146122	0.129829	0.115392	0.121166	0.126123	0.157271	0.153657	0.147727	0.0921385	0.163696	0.169927	0.181132	0.182332	0.157248	0.203098	0.132343	0.238981	0.236324	0.185958	0.236998	0.246652	0.206665	0.229478	0.191522	0.180008	0.150972	0.154471	0.162551	0.127975	0.32482	0.150096	0.140091	0.136833	0.112123	0.108105	0.120127	0.344864	0.123959	0.117812
		C18	-0.0596196	-0.0565466	-0.0345151	-0.00455557	-0.00552487	-0.0693602	-0.0166786	-0.0149994	-0.0173393	-0.0249628	-0.0317355	-0.0280127	-0.0240654	-0.00117837	0.00456439	-0.0102677	-0.0455079	0.0199738	0.0250515	0.0364985	0.0462942	0.037597	0.0551401	-0.00338707	0.0864455	0.0870815	0.0704545	0.0948089	0.0981761	0.0863594	0.0675887	0.0794142	0.0748991	0.0639732	0.0625491	0.0601937	0.0657749	0.142274	0.0566235	0.0525624	0.048533	0.0390141	0.0325763	0.056891	0.163629	0.0468213	0.0451668
		C18:1	-0.16583	-0.161955	-0.132678	-0.103156	-0.0971242	-0.176862	-0.0574854	-0.0562217	-0.0595186	-0.0636218	-0.0793202	-0.0774564	-0.0759988	-0.0691959	-0.0765332	-0.0589446	-0.0840761	-0.00707556	-0.00269517	0.0198356	0.00218255	-0.0211944	0.0394337	-0.021623	0.0186938	0.0149115	-0.00772234	0.000146573	-0.00559585	0.0154273	0.0627964	-0.0264388	-0.0338158	-0.0490495	-0.0574369	-0.0616198	-0.0453222	0.131806	-0.0475619	-0.0540264	-0.0661066	-0.0709528	-0.0773575	-0.0521439	0.137621	-0.0437859	-0.0476482
		C18:2	-0.313726	-0.311345	-0.287133	-0.260892	-0.263353	-0.321362	-0.218736	-0.21781	-0.223126	-0.223957	-0.210219	-0.209215	-0.210383	-0.197691	-0.184471	-0.20771	-0.211813	-0.122492	-0.116974	-0.103129	-0.0851801	-0.083266	-0.0835265	-0.142895	-0.0915104	-0.0908292	-0.0727288	-0.102278	-0.119764	-0.055927	-0.0693029	-0.107689	-0.107051	-0.102188	-0.118815	-0.136138	-0.0703186	-0.0285636	-0.108374	-0.108615	-0.126598	-0.107658	-0.116306	-0.0792295	-0.0336328	-0.0834087	-0.0832204
		C2	0.0687336	0.0693042	0.062963	0.0620713	0.0845602	0.068579	0.119519	0.118523	0.120353	0.122816	0.114218	0.1124	0.112002	0.0763919	0.0417496	0.115457	0.123117	0.14309	0.140583	0.164914	0.0934185	0.0503637	0.153328	0.153477	0.129367	0.119765	0.0706512	0.101896	0.120109	0.0583961	0.186173	0.0514023	0.039851	0.0233217	0.0120712	0.0210506	-0.0135475	0.209901	0.0152448	0.00732929	0.0175547	-0.020497	-0.0254942	-0.015387	0.1964	-0.00270635	-0.00910004
		C3	0.254232	0.256301	0.244485	0.283096	0.256797	0.248363	0.252375	0.252946	0.256206	0.248865	0.264618	0.267171	0.269198	0.286526	0.283649	0.275757	0.251117	0.252348	0.252489	0.237923	0.241799	0.230252	0.243896	0.245382	0.207375	0.201813	0.149634	0.190238	0.198604	0.164923	0.235053	0.168561	0.160567	0.144386	0.149618	0.164244	0.106712	0.211283	0.160796	0.155112	0.150426	0.145239	0.15436	0.118557	0.21084	0.150762	0.148029
		C4	0.189305	0.191021	0.17883	0.206584	0.184469	0.184796	0.183389	0.183895	0.185491	0.179996	0.186762	0.188889	0.189962	0.20394	0.199097	0.194955	0.174296	0.177009	0.177291	0.166992	0.169409	0.155953	0.172635	0.169613	0.162806	0.158892	0.100488	0.162308	0.176564	0.123519	0.176265	0.12196	0.113948	0.0967083	0.103405	0.117477	0.0622228	0.174432	0.100724	0.0953166	0.0967827	0.0817129	0.0856286	0.0677834	0.17626	0.0810339	0.0787409
		C5	0.240752	0.243927	0.253343	0.281455	0.265527	0.230972	0.240968	0.242387	0.245209	0.234302	0.231801	0.237409	0.242129	0.278905	0.282808	0.25544	0.206827	0.244636	0.249393	0.242227	0.26161	0.249616	0.257514	0.216093	0.268352	0.266542	0.214972	0.269402	0.276056	0.243917	0.251042	0.229517	0.221255	0.200871	0.208597	0.22022	0.171094	0.27424	0.209729	0.203296	0.200966	0.186885	0.191531	0.17124	0.288724	0.189042	0.185547
	Amino acids	Isoleucine	0.241726	0.24312	0.24888	0.258259	0.26396	0.237476	0.300161	0.300734	0.298843	0.297399	0.260583	0.261574	0.262385	0.253132	0.224804	0.27989	0.259919	0.241442	0.238217	0.234973	0.195369	0.161046	0.238388	0.253525	0.174728	0.164456	0.107781	0.137725	0.143913	0.118198	0.244319	0.119697	0.109596	0.0896056	0.0907352	0.10474	0.0520852	0.229887	0.113439	0.104405	0.099881	0.0883888	0.0952847	0.0647996	0.229513	0.106174	0.101776
		Leucine	0.210181	0.212352	0.214252	0.23765	0.231459	0.203734	0.258699	0.259535	0.260665	0.255205	0.23495	0.2367	0.237498	0.235351	0.211186	0.255349	0.230691	0.223224	0.221352	0.213655	0.189604	0.160081	0.223875	0.229361	0.175702	0.167393	0.109039	0.149311	0.157086	0.125942	0.229581	0.126432	0.117118	0.0967144	0.0998888	0.112207	0.0655357	0.228015	0.118257	0.11013	0.103596	0.0949541	0.0998175	0.0769796	0.231544	0.111889	0.108364
		Valine	0.178453	0.180533	0.184028	0.223617	0.190488	0.171083	0.206062	0.207282	0.211464	0.201649	0.187096	0.189996	0.192659	0.205805	0.194455	0.208292	0.175492	0.198029	0.199441	0.194643	0.192661	0.17322	0.210461	0.18785	0.183872	0.178373	0.1241	0.171665	0.18216	0.142575	0.210951	0.142402	0.134062	0.112828	0.120798	0.132568	0.0867922	0.222754	0.131118	0.124137	0.1145	0.111873	0.117459	0.0949399	0.22904	0.126217	0.122687
		Histidine	-0.0914775	-0.08981	-0.0876151	-0.054106	-0.0716267	-0.0963619	-0.0439196	-0.0432947	-0.0467647	-0.0464468	-0.0506961	-0.0497444	-0.0509092	-0.0427964	-0.0430604	-0.0409904	-0.05151	-0.0263979	-0.024571	-0.0236174	-0.0149428	-0.0175404	-0.00945778	-0.0329439	-0.0277546	-0.0271728	-0.0519883	-0.018748	-0.0156592	-0.0222593	-0.00814763	-0.0444451	-0.0463077	-0.0536759	-0.0495393	-0.0504387	-0.0452672	0.0100993	-0.0480175	-0.0489828	-0.0610492	-0.0488946	-0.0499278	-0.0432209	0.013938	-0.0390157	-0.0384795
		Lysine*	-0.00126293	0.00199078	0.0222975	0.067808	0.0358653	-0.0119194	0.0440558	0.045807	0.0448523	0.0360586	-0.00130905	0.00265106	0.00809242	0.0329624	0.0344412	0.0266786	-0.0153752	0.0344965	0.0398333	0.0364981	0.068547	0.0696514	0.063762	0.00982536	0.0819361	0.0832154	0.0591944	0.0930569	0.0954298	0.0840295	0.0682883	0.0689455	0.0655286	0.0515751	0.0588525	0.0580764	0.0597603	0.121723	0.0607285	0.0573634	0.0397318	0.0534445	0.0541062	0.0545905	0.136167	0.0603753	0.0590928
		Methionine	0.109722	0.109903	0.108017	0.121406	0.106378	0.108442	0.118437	0.119356	0.112012	0.113187	0.0679034	0.0694697	0.0705348	0.0762809	0.0691715	0.0807958	0.0633849	0.0384086	0.0377331	0.0293349	0.0299488	0.0249352	0.0322718	0.0400676	0.00359086	0.00257304	-0.0264583	0.0122967	0.0219545	-0.0102974	0.0132483	0.000266578	-6.2765e-05	-0.00568193	0.0028876	0.0110604	-0.0191039	-0.00513516	-0.00217645	-0.00335559	0.00133741	-0.00542873	-0.00246388	-0.016348	0.00185763	-0.014864	-0.0150279
		Phenylalanine*	0.0238693	0.0254568	0.0206974	0.0587482	0.0219779	0.0173509	0.0891681	0.0901884	0.0912324	0.0840387	0.0700496	0.0731229	0.0774986	0.094045	0.0974502	0.0831303	0.0561807	0.111209	0.116937	0.124253	0.145027	0.139682	0.137299	0.0802852	0.138403	0.13927	0.138933	0.135468	0.129925	0.143216	0.123024	0.137184	0.134496	0.130285	0.129342	0.127763	0.129644	0.143029	0.134441	0.13253	0.128236	0.1265	0.124385	0.129396	0.154762	0.136858	0.135066
		Threonine	-0.177132	-0.176366	-0.15446	-0.140992	-0.151929	-0.180369	-0.137475	-0.135876	-0.147442	-0.146247	-0.200335	-0.197374	-0.19582	-0.164808	-0.1488	-0.17852	-0.20955	-0.178522	-0.172728	-0.167116	-0.130504	-0.114187	-0.147263	-0.199263	-0.136786	-0.128767	-0.116053	-0.0973494	-0.0982019	-0.0915795	-0.173902	-0.0952965	-0.0892382	-0.0866974	-0.0743655	-0.082963	-0.0501009	-0.137593	-0.0918563	-0.0879386	-0.0975632	-0.0780874	-0.0813164	-0.0629146	-0.110831	-0.088127	-0.0846126
		Tryptophan	0.216472	0.218467	0.223051	0.241828	0.234492	0.210189	0.225339	0.225934	0.225909	0.223653	0.218948	0.2213	0.223333	0.237378	0.232768	0.234118	0.210274	0.180607	0.178108	0.169191	0.152381	0.135793	0.17045	0.188722	0.120371	0.115567	0.067434	0.104878	0.103111	0.105511	0.165771	0.0910474	0.084242	0.0661971	0.0817208	0.0986201	0.0348528	0.131258	0.0841984	0.0781394	0.0815298	0.0695501	0.0796641	0.0417037	0.134405	0.0665437	0.0641446
		Alanine	-0.0154312	-0.0126117	-0.0108307	0.0310079	-0.000530663	-0.0238207	0.0498731	0.0504639	0.0501189	0.0473919	0.0532377	0.0550599	0.0560711	0.0685799	0.0665991	0.0655627	0.0467008	0.0772169	0.0803426	0.0730246	0.0918606	0.0838392	0.0975756	0.0635099	0.0663679	0.0640573	0.0485816	0.0513157	0.0423521	0.070837	0.0915362	0.0560094	0.0524797	0.0428684	0.0440413	0.0444087	0.0425213	0.105545	0.0632772	0.0593996	0.0434363	0.0558487	0.0579342	0.0518525	0.115768	0.0772247	0.0768775
		Arginine	0.168274	0.16655	0.164119	0.144494	0.148558	0.173122	0.112197	0.11217	0.114293	0.113434	0.102646	0.102205	0.101828	0.0969445	0.0876558	0.106511	0.105014	0.0577865	0.0533184	0.0466538	0.029377	0.0270035	0.0332896	0.0738903	0.00738953	0.00518818	0.000267959	-0.00185584	0.00276183	-0.0126147	0.0265513	0.0041508	0.0044659	0.00571439	0.00950721	0.0152962	-0.00623816	-0.0189763	0.00740904	0.00738413	0.0160968	0.00892687	0.0151447	-0.00956282	-0.0276618	-0.00684527	-0.00803979
		Asparagine	-0.195868	-0.195677	-0.172796	-0.170322	-0.173037	-0.198272	-0.165548	-0.164153	-0.173001	-0.173211	-0.194045	-0.191054	-0.188714	-0.156985	-0.133741	-0.179593	-0.204366	-0.153122	-0.147392	-0.136091	-0.104221	-0.0871348	-0.12492	-0.178038	-0.130551	-0.125469	-0.1016	-0.114572	-0.126594	-0.0823417	-0.142167	-0.10487	-0.098365	-0.0886755	-0.0886788	-0.100633	-0.0543826	-0.127883	-0.0991098	-0.094936	-0.10102	-0.083078	-0.0861093	-0.0673563	-0.121665	-0.0913007	-0.0887342
		Aspartate	0.0556467	0.0547276	0.0751507	0.0338335	0.0676162	0.0582067	0.0595361	0.0598031	0.0575702	0.0588439	0.0297437	0.0296281	0.0326246	0.0150291	-0.000890105	0.035429	0.0318765	0.0410411	0.041033	0.0668507	0.0203239	-0.00055701	0.0545767	0.0411268	0.00582287	0.00287561	-0.00830104	-0.00489656	-0.0034287	-0.00663323	0.0313042	-0.00897073	-0.0116979	-0.0107518	-0.015273	-0.0112617	-0.0255993	0.0143161	-0.00852545	-0.0113905	0.00269935	-0.019041	-0.0200395	-0.0207689	0.0236583	-0.009277	-0.0101597
		Glutamate	-0.137771	-0.133947	-0.122565	-0.0664191	-0.088757	-0.149168	-0.0534914	-0.0527203	-0.0493714	-0.0572587	-0.06658	-0.0630521	-0.0583852	-0.0444456	-0.0467738	-0.0445171	-0.0754695	0.000622118	0.00758818	0.0145043	0.0384716	0.0299347	0.0455372	-0.0272188	0.081712	0.0829151	0.0590837	0.0932192	0.0973363	0.0796852	0.0698546	0.0595748	0.0530594	0.0334588	0.0362183	0.032595	0.0447549	0.169376	0.0406211	0.0346434	0.0160628	0.0208747	0.0139649	0.0399663	0.18641	0.0391517	0.0374577
		Glutamine*	-0.0225846	-0.0243452	-0.00975478	-0.0355304	-0.0223315	-0.0181376	-0.0449912	-0.044223	-0.0494118	-0.0485512	-0.0787614	-0.0795716	-0.0796758	-0.0855153	-0.0872466	-0.0796549	-0.0750776	-0.097143	-0.0984434	-0.0938575	-0.100873	-0.0940682	-0.102267	-0.089685	-0.158126	-0.157955	-0.149717	-0.155787	-0.156312	-0.146946	-0.136081	-0.150979	-0.146978	-0.137556	-0.134606	-0.13433	-0.13172	-0.185081	-0.132794	-0.129586	-0.129247	-0.117024	-0.112038	-0.127685	-0.191457	-0.12023	-0.119018
		Glycine	-0.298544	-0.296375	-0.259605	-0.239654	-0.239312	-0.305779	-0.203875	-0.202508	-0.211672	-0.210713	-0.238422	-0.236744	-0.236081	-0.217622	-0.204857	-0.223039	-0.240889	-0.161363	-0.153958	-0.145375	-0.104412	-0.091829	-0.11894	-0.18649	-0.102997	-0.0978304	-0.0700283	-0.0909509	-0.105056	-0.0533753	-0.118992	-0.0891097	-0.0849353	-0.0776679	-0.0865278	-0.106193	-0.031502	-0.0688494	-0.0846762	-0.0818194	-0.10292	-0.0746792	-0.083247	-0.0450612	-0.0610949	-0.0612567	-0.0593306
		Serine	-0.241176	-0.239923	-0.215423	-0.179784	-0.214405	-0.246634	-0.205982	-0.203659	-0.210876	-0.217564	-0.24255	-0.239268	-0.235864	-0.208072	-0.187858	-0.227768	-0.253645	-0.189193	-0.181551	-0.184583	-0.117427	-0.0873102	-0.163421	-0.222187	-0.128081	-0.11873	-0.089266	-0.0902753	-0.0953661	-0.0741949	-0.183675	-0.086384	-0.0782976	-0.0638948	-0.0669237	-0.0829566	-0.0213079	-0.150479	-0.0755772	-0.0702428	-0.0817028	-0.0560523	-0.0644058	-0.0310534	-0.138781	-0.0618993	-0.0576304
		Tyrosine	0.219595	0.222089	0.22704	0.246486	0.241672	0.212913	0.237023	0.237802	0.239751	0.235749	0.205718	0.207835	0.207861	0.21246	0.191207	0.228417	0.200432	0.181876	0.180664	0.176442	0.151553	0.121975	0.189716	0.187842	0.145522	0.139107	0.0844378	0.125338	0.131055	0.107289	0.193381	0.109631	0.100201	0.0784894	0.0866456	0.0993601	0.050236	0.201517	0.0990643	0.0908163	0.086584	0.0740883	0.0798612	0.0560227	0.217397	0.08557	0.0816404
		Citrulline	-0.0620803	-0.0616955	-0.0633786	-0.0455639	-0.0622993	-0.0636289	-0.0310466	-0.0304619	-0.0317449	-0.0343676	-0.0520283	-0.0505021	-0.0491352	-0.0343153	-0.0241636	-0.0511454	-0.0601793	-0.0332129	-0.0291028	-0.0302104	0.000259181	0.0123432	-0.0231902	-0.0550183	-0.0465644	-0.0448065	-0.0463698	-0.0311088	-0.0241575	-0.047168	-0.0607492	-0.0365045	-0.0336977	-0.0301241	-0.0253883	-0.0249232	-0.0254324	-0.0768522	-0.0342814	-0.0317471	-0.0307187	-0.0246911	-0.0253506	-0.0237293	-0.0728313	-0.031526	-0.029741
		Ornithine	-0.214305	-0.212298	-0.190895	-0.16434	-0.174713	-0.22096	-0.146407	-0.144842	-0.148502	-0.153019	-0.171998	-0.168978	-0.165996	-0.141884	-0.129581	-0.154264	-0.181447	-0.104795	-0.096364	-0.0852069	-0.0470771	-0.0386773	-0.0585605	-0.138026	-0.0518468	-0.0473156	-0.0458556	-0.0321609	-0.0374418	-0.0176411	-0.0701685	-0.0458155	-0.0447143	-0.0476834	-0.0465069	-0.056437	-0.0183314	-0.0161806	-0.0461922	-0.0461447	-0.0639118	-0.0437811	-0.0487837	-0.0242117	0.00297762	-0.0300632	-0.0290037
	Biogenic amines	Creatinine	0.113162	0.11512	0.131025	0.150079	0.1172	0.105369	0.105272	0.106787	0.112712	0.0980886	0.109298	0.113396	0.120243	0.139695	0.147865	0.117373	0.0909679	0.15805	0.164781	0.151274	0.206816	0.217498	0.169775	0.118613	0.204444	0.207476	0.199286	0.217191	0.218789	0.208674	0.146067	0.192762	0.192167	0.190189	0.188972	0.189097	0.185514	0.149606	0.193043	0.192531	0.187568	0.191807	0.192182	0.187086	0.146091	0.196609	0.196619
		Kynurenine	0.230413	0.232132	0.247036	0.254534	0.240535	0.22485	0.233257	0.234549	0.23492	0.226687	0.207313	0.210874	0.215756	0.23838	0.246435	0.215698	0.190593	0.182145	0.183667	0.160803	0.197554	0.207112	0.167704	0.16577	0.157197	0.156699	0.132569	0.159748	0.165665	0.141382	0.137184	0.15614	0.153621	0.146025	0.158787	0.173557	0.115188	0.102717	0.161738	0.159509	0.161164	0.161336	0.171464	0.131988	0.108102	0.156132	0.155775
		Serotonin	0.1648	0.162494	0.153325	0.139836	0.129551	0.16995	0.0904522	0.0905478	0.0934913	0.0907681	0.0928494	0.0915701	0.0910363	0.0835859	0.0829694	0.0807407	0.0931959	0.0560436	0.0527558	0.039818	0.0445606	0.0513697	0.0264515	0.0614662	0.0238681	0.0233073	0.013946	0.0326754	0.0443348	0.00435819	0.0123264	0.0237409	0.0260044	0.031054	0.0339739	0.0406027	0.0159368	-0.0380332	0.0283688	0.0295945	0.0391215	0.0356534	0.0394067	0.0227985	-0.0509901	0.0228831	0.0235575
	Lysophosphatidylcholines	lysoPC a C16:0	0.148679	0.154041	0.175619	0.22524	0.195841	0.131009	0.157125	0.159956	0.171041	0.147646	0.146719	0.155124	0.164087	0.209328	0.209654	0.190412	0.114058	0.211347	0.22156	0.238631	0.248435	0.217124	0.271989	0.16058	0.320878	0.320439	0.265957	0.323417	0.322601	0.311477	0.287424	0.282224	0.270545	0.235812	0.243549	0.25013	0.218288	0.401908	0.238933	0.228138	0.223261	0.194599	0.19031	0.204057	0.443855	0.208051	0.201184
		lysoPC a C16:1	0.24668	0.250021	0.245306	0.275093	0.266885	0.237476	0.277043	0.277647	0.284581	0.275491	0.271683	0.274618	0.276657	0.27947	0.24986	0.299911	0.261762	0.275429	0.274511	0.298401	0.219747	0.156639	0.304274	0.278403	0.230418	0.218318	0.128429	0.19006	0.194819	0.172234	0.31921	0.144579	0.127219	0.0870395	0.0964283	0.11822	0.0344732	0.349607	0.103587	0.0889195	0.093296	0.0507225	0.0560448	0.0324744	0.366491	0.0694188	0.0601291
		lysoPC a C17:0	0.144411	0.149801	0.173171	0.24086	0.182817	0.125342	0.108891	0.113453	0.120796	0.089742	0.0814856	0.0923312	0.103849	0.17926	0.209624	0.125971	0.0359678	0.13619	0.149196	0.13247	0.230802	0.24913	0.17734	0.0688804	0.316984	0.327758	0.305022	0.374328	0.383478	0.339007	0.177901	0.348303	0.346424	0.326806	0.341816	0.341217	0.33574	0.300214	0.316778	0.313726	0.300275	0.301385	0.295591	0.31634	0.350224	0.287607	0.285932
		lysoPC a C18:0	0.0241156	0.0290157	0.0469281	0.102791	0.0635684	0.00683641	0.0531341	0.0563569	0.0664502	0.0410066	0.0517883	0.0600937	0.0692855	0.113697	0.122384	0.0881087	0.0196458	0.157955	0.171854	0.191873	0.228504	0.208949	0.230962	0.0892718	0.29778	0.301513	0.277438	0.309088	0.299258	0.318497	0.232398	0.27708	0.270116	0.24983	0.245837	0.239194	0.256216	0.350727	0.246079	0.238471	0.22836	0.212136	0.201044	0.238286	0.392267	0.232097	0.227483
		lysoPC a C18:1	-0.137823	-0.135719	-0.101218	-0.0973195	-0.0878562	-0.145473	-0.12305	-0.12074	-0.120367	-0.130884	-0.157287	-0.151975	-0.146862	-0.114922	-0.108233	-0.121286	-0.17392	-0.0859572	-0.0762057	-0.0377527	-0.0412595	-0.0571819	-0.0164029	-0.123757	0.00642262	0.0107974	0.0117378	0.0192239	0.0040036	0.0521057	-0.0158182	0.0115972	0.0100235	0.000718054	0.000478398	-0.00977462	0.0263861	0.0784467	-0.0126118	-0.015782	-0.0160551	-0.0315474	-0.042431	0.001027	0.118175	-0.0271914	-0.0299964
		lysoPC a C18:2	-0.199587	-0.200248	-0.144436	-0.192158	-0.155852	-0.199093	-0.24548	-0.243146	-0.253319	-0.253839	-0.321607	-0.31735	-0.314899	-0.279084	-0.257577	-0.291364	-0.332397	-0.274826	-0.266052	-0.231346	-0.213131	-0.197964	-0.219478	-0.305039	-0.140486	-0.127818	-0.0682647	-0.100966	-0.122178	-0.0483837	-0.218511	-0.0732736	-0.0631303	-0.0487564	-0.0500554	-0.0747095	0.0165408	-0.142398	-0.0804145	-0.0747788	-0.0714412	-0.0688272	-0.083123	-0.0226393	-0.100655	-0.0863707	-0.0840034
		lysoPC a C20:3	0.324552	0.327678	0.328543	0.343232	0.333293	0.315581	0.306604	0.307985	0.317683	0.303188	0.279245	0.284068	0.288627	0.301833	0.27732	0.313439	0.260799	0.273979	0.275529	0.29568	0.243525	0.193832	0.301292	0.262483	0.292989	0.286295	0.209784	0.281015	0.295784	0.234961	0.310436	0.240673	0.225895	0.189158	0.201588	0.222352	0.140576	0.366062	0.193638	0.181339	0.192566	0.144049	0.145316	0.133531	0.400763	0.148659	0.140428
		lysoPC a C20:4	-0.0338211	-0.0317609	-0.00227837	-0.00423856	0.000144515	-0.041627	-0.019758	-0.0174268	-0.0161125	-0.028006	-0.0393337	-0.0341926	-0.0315391	0.00516643	0.0145678	-0.0126308	-0.05885	0.0175603	0.0257658	0.0512175	0.0560729	0.0432633	0.0665332	-0.0200707	0.0960413	0.0994885	0.096154	0.102071	0.0888082	0.130571	0.0645644	0.0719914	0.0691138	0.0585392	0.0570006	0.0504193	0.0725322	0.129876	0.0488833	0.044736	0.0418398	0.0300358	0.0246107	0.0476711	0.152003	0.0367393	0.0336147
		lysoPC a C28:0	0.306592	0.308977	0.28765	0.324749	0.273967	0.297878	0.273949	0.275582	0.288816	0.268468	0.280961	0.286915	0.293546	0.322403	0.322087	0.301174	0.252913	0.286476	0.292598	0.28762	0.312164	0.298337	0.302845	0.247886	0.374275	0.37627	0.353321	0.383288	0.385446	0.363745	0.297241	0.37564	0.370168	0.350912	0.361713	0.371547	0.324908	0.34238	0.353711	0.34847	0.355895	0.32925	0.328566	0.321405	0.374533	0.327086	0.323059
	Diacyl-phosphatidylcholines	PC aa C28:1	0.44019	0.443913	0.444008	0.491032	0.434816	0.426625	0.359051	0.362586	0.375204	0.344921	0.335858	0.346522	0.362272	0.427149	0.448615	0.373534	0.285538	0.341561	0.352791	0.33257	0.413551	0.419902	0.36159	0.272103	0.498143	0.507278	0.484609	0.544994	0.557955	0.494034	0.331153	0.552267	0.549506	0.528236	0.550183	0.564832	0.497938	0.412958	0.527113	0.522824	0.534326	0.503837	0.503085	0.496311	0.476736	0.483619	0.480841
		PC aa C30:0	0.475528	0.4778	0.473672	0.490872	0.460368	0.46713	0.344992	0.347693	0.362379	0.336482	0.327148	0.336159	0.349371	0.401987	0.413232	0.361817	0.284258	0.291163	0.298817	0.292504	0.326788	0.318986	0.304207	0.241488	0.417677	0.423887	0.391435	0.456923	0.474443	0.39787	0.280955	0.468575	0.463765	0.436621	0.464386	0.485813	0.394866	0.360855	0.436163	0.429847	0.45446	0.405002	0.405698	0.394314	0.429134	0.378162	0.374481
		PC aa C32:0	0.490131	0.492057	0.494199	0.504107	0.476212	0.481455	0.345566	0.348448	0.365083	0.336247	0.330786	0.340635	0.353494	0.414145	0.42775	0.368994	0.283249	0.329429	0.339123	0.343395	0.370896	0.354581	0.356567	0.268662	0.499979	0.505443	0.478593	0.525693	0.532151	0.490054	0.363417	0.519503	0.512838	0.48629	0.500699	0.513849	0.451454	0.468159	0.472316	0.46444	0.487897	0.431104	0.426877	0.432749	0.525068	0.406313	0.399838
		PC aa C32:1	0.563559	0.564795	0.548445	0.535864	0.542778	0.561517	0.477801	0.477637	0.489538	0.481941	0.455524	0.458022	0.462216	0.454116	0.414848	0.47954	0.444881	0.364938	0.358682	0.369144	0.274125	0.211458	0.353616	0.385922	0.325301	0.313722	0.227043	0.293546	0.313407	0.235484	0.367748	0.28314	0.266566	0.223748	0.246711	0.283803	0.14051	0.381663	0.242344	0.228326	0.258975	0.187075	0.196895	0.150061	0.415442	0.181902	0.172645
		PC aa C32:2	0.52241	0.524253	0.504389	0.506765	0.494636	0.517325	0.461485	0.462215	0.474441	0.461425	0.459924	0.464383	0.472597	0.481266	0.462441	0.477143	0.438031	0.413896	0.414306	0.410733	0.383725	0.344209	0.412464	0.397576	0.41751	0.412655	0.358417	0.401801	0.411248	0.363636	0.385957	0.41699	0.406607	0.377093	0.395022	0.422586	0.311097	0.389022	0.397569	0.387767	0.410776	0.357848	0.364729	0.327166	0.434265	0.360845	0.355342
		PC aa C32:3	0.347214	0.347913	0.342006	0.336743	0.320203	0.342774	0.299721	0.30147	0.309729	0.292242	0.290333	0.296829	0.309133	0.340152	0.348764	0.307186	0.256813	0.312706	0.321954	0.326901	0.356195	0.344559	0.338122	0.254769	0.412148	0.416617	0.425457	0.42016	0.41485	0.417035	0.29406	0.454522	0.45253	0.443411	0.449331	0.456699	0.416897	0.337503	0.444696	0.440075	0.459128	0.420373	0.417251	0.416952	0.387614	0.417648	0.413947
		PC aa C34:1	0.584036	0.586612	0.610029	0.584033	0.599658	0.575834	0.510185	0.512175	0.522816	0.504897	0.46243	0.469071	0.479351	0.499399	0.475881	0.501788	0.432828	0.434422	0.436047	0.454751	0.395958	0.339347	0.452951	0.413702	0.469997	0.463332	0.411014	0.438293	0.437086	0.423133	0.455136	0.445644	0.431969	0.398621	0.40847	0.432004	0.334787	0.494848	0.408915	0.396115	0.423844	0.354094	0.357106	0.332875	0.541314	0.355838	0.346109
		PC aa C34:2	0.0688122	0.0707846	0.0756836	0.0878792	0.0705834	0.0630905	0.0844498	0.0848945	0.0877401	0.0824067	0.0930909	0.0941847	0.0967722	0.102387	0.0978826	0.0983932	0.0864382	0.0990265	0.0989292	0.096476	0.0894978	0.0750287	0.100178	0.0962788	0.106443	0.103602	0.0818287	0.0947936	0.0933297	0.0944761	0.11566	0.0833976	0.0769052	0.0682492	0.0644535	0.0677968	0.0535482	0.135665	0.0741898	0.0688747	0.066236	0.0563823	0.0568288	0.0550179	0.14227	0.0669302	0.0636682
		PC aa C34:3	0.557652	0.557593	0.551547	0.508923	0.535826	0.558689	0.455543	0.45532	0.466593	0.460488	0.434508	0.436657	0.440508	0.4284	0.389064	0.454862	0.425014	0.367456	0.362869	0.386121	0.281241	0.212298	0.370027	0.380381	0.327375	0.316203	0.257894	0.281558	0.285761	0.260696	0.368974	0.299806	0.28654	0.254747	0.267179	0.295179	0.183971	0.366034	0.269885	0.257348	0.290901	0.217259	0.223041	0.18922	0.405381	0.220023	0.210895
		PC aa C34:4	0.52742	0.529385	0.512012	0.511192	0.500544	0.521654	0.462377	0.463321	0.476256	0.461637	0.459108	0.463893	0.471251	0.483587	0.46301	0.479422	0.435754	0.415554	0.416386	0.419514	0.381389	0.334481	0.420842	0.398017	0.415492	0.409762	0.346994	0.396289	0.405093	0.361224	0.394359	0.394708	0.382386	0.348399	0.366095	0.394365	0.280623	0.405413	0.369461	0.357598	0.379383	0.32287	0.330569	0.291081	0.450582	0.328065	0.321023
		PC aa C36:0	0.140491	0.143067	0.158893	0.20414	0.145718	0.129258	0.039449	0.0427238	0.0465581	0.024634	0.0298037	0.0375727	0.0473196	0.114244	0.151272	0.0541546	-0.00857969	0.054385	0.06392	0.0401447	0.139098	0.16842	0.0680925	-0.000437601	0.229319	0.242334	0.2334	0.295246	0.304942	0.262819	0.0754766	0.254061	0.254658	0.243765	0.257616	0.256858	0.251836	0.17416	0.22757	0.226888	0.222302	0.220549	0.217409	0.231192	0.202373	0.194484	0.193524
		PC aa C36:1	0.552597	0.5545	0.55067	0.537565	0.535985	0.54597	0.469588	0.471204	0.489552	0.466234	0.45957	0.466424	0.479453	0.495071	0.473539	0.492671	0.428012	0.457758	0.463221	0.487482	0.44404	0.387965	0.491184	0.416705	0.517338	0.512779	0.468609	0.491962	0.490662	0.474449	0.472112	0.510085	0.497282	0.465906	0.474719	0.49632	0.403086	0.524028	0.47785	0.465465	0.494875	0.4221	0.42213	0.405307	0.581187	0.428359	0.419187
		PC aa C36:2	0.435516	0.436981	0.448954	0.429558	0.425107	0.429864	0.379066	0.38067	0.39145	0.374695	0.358398	0.363537	0.372546	0.386766	0.372733	0.379659	0.333396	0.371038	0.374983	0.395003	0.359355	0.313939	0.39557	0.337579	0.414131	0.410345	0.391733	0.380944	0.366603	0.397737	0.385081	0.401876	0.392637	0.377441	0.372182	0.381633	0.336631	0.406991	0.380817	0.371621	0.393652	0.338992	0.336554	0.333009	0.444453	0.35038	0.343091
		PC aa C36:3	0.515164	0.51546	0.504159	0.473557	0.487225	0.51417	0.461843	0.461986	0.476593	0.464727	0.473324	0.476244	0.481905	0.477116	0.447256	0.487634	0.457118	0.468401	0.468384	0.498844	0.413753	0.347967	0.487278	0.454169	0.424568	0.412813	0.366987	0.360419	0.349097	0.371443	0.4694	0.375423	0.361301	0.337785	0.333741	0.353595	0.270582	0.449424	0.354105	0.342102	0.366937	0.303468	0.307676	0.276918	0.4767	0.323348	0.313946
		PC aa C36:4	0.455132	0.455808	0.464021	0.427164	0.444155	0.451841	0.391493	0.392962	0.40385	0.388865	0.384584	0.389831	0.394857	0.418057	0.406233	0.404976	0.358598	0.386576	0.390354	0.418161	0.366634	0.31661	0.412437	0.354841	0.403903	0.398675	0.371305	0.362852	0.346818	0.387069	0.394512	0.360191	0.349698	0.328209	0.32729	0.340428	0.282135	0.401447	0.334957	0.324378	0.346527	0.289915	0.292494	0.273011	0.430931	0.301059	0.292982
		PC aa C36:5	0.384608	0.387266	0.397675	0.409611	0.382546	0.375278	0.265234	0.267509	0.279599	0.258364	0.239103	0.246409	0.257194	0.294791	0.293027	0.275109	0.206835	0.22483	0.230125	0.230522	0.237052	0.214727	0.246479	0.192649	0.326018	0.328926	0.280002	0.349458	0.359979	0.312225	0.247207	0.321874	0.313837	0.28263	0.303427	0.319763	0.250975	0.329169	0.286464	0.277441	0.293835	0.248358	0.248872	0.240452	0.375424	0.233984	0.22861
		PC aa C36:6	0.422282	0.425679	0.427023	0.453139	0.413623	0.410705	0.332128	0.334489	0.345785	0.32355	0.319716	0.327415	0.338779	0.379996	0.381012	0.351898	0.283766	0.314083	0.31984	0.309737	0.332783	0.311758	0.3305	0.274553	0.407445	0.409648	0.353808	0.42721	0.4384	0.385832	0.321504	0.398683	0.389803	0.358145	0.37741	0.395684	0.318118	0.3885	0.366254	0.356937	0.368292	0.328001	0.330555	0.313702	0.432454	0.320453	0.31505
		PC aa C38:0	0.187977	0.190179	0.204375	0.239235	0.178307	0.176898	0.0780013	0.0817413	0.0886192	0.0608961	0.0753887	0.085561	0.0991155	0.177927	0.221912	0.103599	0.026259	0.134461	0.148734	0.131799	0.246636	0.275863	0.16615	0.0524887	0.335638	0.350388	0.355294	0.397096	0.396731	0.383927	0.149709	0.37115	0.373884	0.365225	0.375344	0.370862	0.376318	0.250216	0.348351	0.347747	0.346685	0.339683	0.334633	0.35195	0.288506	0.316555	0.315317
		PC aa C38:3	0.625105	0.627059	0.586411	0.611047	0.571311	0.618812	0.567495	0.567929	0.590931	0.568303	0.606688	0.611201	0.618893	0.622914	0.59579	0.618911	0.581071	0.597056	0.598073	0.604944	0.555332	0.494525	0.602867	0.570645	0.571282	0.559487	0.477139	0.522949	0.531119	0.482809	0.58507	0.498571	0.480126	0.442717	0.448193	0.478964	0.353562	0.579569	0.4655	0.450202	0.469568	0.407065	0.41531	0.36688	0.599637	0.424114	0.413818
		PC aa C38:4	0.350802	0.350812	0.335637	0.321148	0.316718	0.349197	0.33164	0.332417	0.344621	0.33055	0.360547	0.363477	0.366008	0.373231	0.360354	0.36376	0.343017	0.387945	0.391317	0.417502	0.370082	0.322983	0.409687	0.356767	0.363362	0.356168	0.332497	0.310698	0.291677	0.344388	0.381208	0.296379	0.286384	0.272026	0.261686	0.271159	0.228283	0.355582	0.282535	0.273036	0.287297	0.244779	0.247878	0.225193	0.360597	0.268218	0.260989
		PC aa C38:5	0.413143	0.414581	0.420118	0.405936	0.404904	0.407165	0.343274	0.344994	0.35735	0.339562	0.340826	0.346269	0.353159	0.375781	0.362631	0.36648	0.314367	0.347362	0.351609	0.377523	0.329992	0.280096	0.378431	0.3176	0.358956	0.354182	0.306177	0.32974	0.318123	0.345204	0.359109	0.304726	0.293173	0.265258	0.270539	0.286632	0.219283	0.379092	0.277325	0.265337	0.286215	0.229861	0.232977	0.211825	0.406921	0.238875	0.230739
		PC aa C38:6	0.372967	0.376032	0.386231	0.414191	0.366141	0.36108	0.273043	0.275796	0.286256	0.262035	0.269418	0.277835	0.289337	0.343391	0.356753	0.300735	0.228837	0.292512	0.300692	0.289758	0.336966	0.328531	0.313079	0.239351	0.426168	0.431133	0.394175	0.449318	0.452958	0.424414	0.316804	0.41176	0.405011	0.380222	0.391952	0.401465	0.355095	0.394837	0.379734	0.372459	0.377691	0.347948	0.348287	0.341152	0.425827	0.338909	0.333842
		PC aa C40:2	0.00292716	0.00396105	0.0162113	0.0272002	0.000730401	-0.00336528	-0.0777694	-0.0748793	-0.0676745	-0.0901199	-0.0595946	-0.0529115	-0.0428715	0.00632672	0.0446936	-0.0532895	-0.0939434	0.0276681	0.042524	0.050288	0.137244	0.159266	0.0756022	-0.0517996	0.142961	0.156125	0.189508	0.183456	0.164111	0.223694	0.0154496	0.178161	0.185636	0.196421	0.190766	0.174598	0.22787	0.0568091	0.180841	0.183743	0.185709	0.185241	0.175408	0.206464	0.0871944	0.176287	0.177574
		PC aa C40:3	0.121851	0.123411	0.119045	0.154911	0.10232	0.113827	0.031326	0.0343869	0.0453186	0.0178456	0.0528764	0.060904	0.0737825	0.132537	0.173009	0.0664144	0.0120335	0.114067	0.127717	0.121578	0.217071	0.241838	0.148539	0.0369925	0.234534	0.246761	0.268209	0.276493	0.267253	0.288853	0.0938966	0.282403	0.288058	0.290191	0.294751	0.287897	0.304886	0.141215	0.280941	0.282335	0.283638	0.28202	0.277859	0.288723	0.175939	0.263607	0.26397
		PC aa C40:4	0.43909	0.43943	0.410659	0.402397	0.403385	0.437898	0.418499	0.418838	0.433355	0.419969	0.453709	0.456024	0.457709	0.457082	0.436434	0.455713	0.439644	0.443302	0.443332	0.463076	0.398403	0.344498	0.451173	0.428445	0.376087	0.365107	0.30892	0.322105	0.318109	0.32128	0.423422	0.305179	0.292014	0.266587	0.267309	0.289854	0.199252	0.384798	0.285995	0.273917	0.290806	0.242622	0.251405	0.207625	0.394674	0.261485	0.25354
		PC aa C40:5	0.521073	0.522219	0.501064	0.500601	0.491095	0.517222	0.450809	0.45131	0.467462	0.452713	0.471116	0.474164	0.477098	0.478261	0.447028	0.488434	0.455241	0.437612	0.435607	0.454936	0.36866	0.299569	0.446353	0.435705	0.388863	0.376494	0.293643	0.337651	0.338376	0.324309	0.446144	0.308054	0.29064	0.251399	0.259853	0.288471	0.17594	0.443117	0.273675	0.258074	0.280009	0.214995	0.223145	0.181518	0.462114	0.230007	0.219772
		PC aa C40:6	0.404707	0.407502	0.407307	0.441182	0.385727	0.393725	0.30309	0.305435	0.317471	0.293971	0.309128	0.316458	0.326085	0.369867	0.374101	0.337507	0.273403	0.32443	0.33034	0.320172	0.347855	0.328999	0.339992	0.281681	0.430784	0.432345	0.380136	0.442363	0.449013	0.411302	0.351354	0.395635	0.386153	0.357357	0.367273	0.379961	0.322578	0.42099	0.361304	0.351993	0.356522	0.32327	0.324953	0.31176	0.445609	0.319851	0.31348
		PC aa C42:0	0.0470203	0.0477686	0.0738565	0.0812639	0.0434288	0.0403861	-0.0642903	-0.0607482	-0.0611129	-0.0803437	-0.0818565	-0.0725729	-0.0638704	0.0229151	0.0778365	-0.0550038	-0.125617	-0.0353943	-0.0220487	-0.0323144	0.0783917	0.120868	-0.00488569	-0.105932	0.165856	0.183102	0.214571	0.234513	0.225797	0.248124	-0.00784612	0.219273	0.227803	0.229677	0.239634	0.22597	0.270175	0.0818819	0.199617	0.202908	0.202127	0.206876	0.199472	0.231565	0.113862	0.170426	0.171809
		PC aa C42:1	0.136629	0.137497	0.157573	0.166344	0.123279	0.129298	0.00701455	0.0106027	0.0140885	-0.00850468	-0.00238636	0.00752766	0.0168393	0.103529	0.155216	0.0234912	-0.049814	0.0451849	0.0591243	0.0497936	0.157425	0.192364	0.0769662	-0.0316856	0.249894	0.26617	0.293803	0.314179	0.308277	0.317707	0.0652707	0.304894	0.312082	0.312545	0.320136	0.308869	0.341578	0.156327	0.282016	0.284545	0.287852	0.282567	0.274424	0.305187	0.196593	0.249123	0.249065
		PC aa C42:2	-0.00985504	-0.00948724	0.0127191	0.00846841	-0.0185229	-0.0149438	-0.103876	-0.101393	-0.0958337	-0.114348	-0.0928614	-0.0861593	-0.0773387	-0.0281448	0.00618963	-0.0831724	-0.125022	-0.00663786	0.00738659	0.0205309	0.0953496	0.113549	0.0412566	-0.0825617	0.156993	0.171037	0.207337	0.200817	0.181761	0.239411	0.015689	0.18745	0.193733	0.202415	0.194987	0.17673	0.236766	0.0853891	0.175905	0.178648	0.185633	0.173931	0.159989	0.206944	0.115643	0.162809	0.163335
		PC aa C42:4	0.0280495	0.0271518	0.0214071	0.014104	0.00101765	0.0279556	-0.0177966	-0.0157651	-0.0116193	-0.0263772	0.0140066	0.0186519	0.022003	0.0656409	0.0995013	0.0106144	-0.0127436	0.0719863	0.0827316	0.0975206	0.144983	0.156355	0.104254	0.010823	0.133349	0.141459	0.173422	0.145362	0.121223	0.198923	0.0557167	0.147116	0.152848	0.16245	0.155611	0.144967	0.178715	0.0581454	0.149452	0.151223	0.158913	0.151851	0.146291	0.162886	0.0742095	0.147482	0.14835
		PC aa C42:5	0.316898	0.318112	0.30516	0.327966	0.29359	0.31134	0.228066	0.229989	0.241664	0.22067	0.251408	0.257591	0.266287	0.303701	0.31483	0.267077	0.220175	0.268624	0.275213	0.280151	0.292465	0.274654	0.29103	0.225003	0.30659	0.30773	0.276355	0.305822	0.299254	0.311533	0.259873	0.288452	0.28343	0.264406	0.272728	0.283122	0.237988	0.283769	0.273132	0.266067	0.275942	0.246637	0.250012	0.231549	0.30951	0.244133	0.239789
	Acyl-alkylphophatidylcholines	PC ae C30:0	0.372553	0.375834	0.379167	0.419902	0.373797	0.360929	0.259866	0.263316	0.272841	0.246317	0.228441	0.238204	0.250931	0.315337	0.338718	0.265416	0.184053	0.2097	0.218564	0.194733	0.274651	0.290058	0.220582	0.156927	0.36071	0.370969	0.343272	0.424597	0.447596	0.355592	0.201338	0.420112	0.418948	0.397855	0.425896	0.440252	0.377354	0.288368	0.390003	0.387213	0.397112	0.373098	0.372541	0.36929	0.349038	0.33945	0.33774
		PC ae C30:2	0.357998	0.360821	0.355885	0.396083	0.335778	0.346238	0.298118	0.301436	0.312608	0.284186	0.293563	0.303064	0.316766	0.374579	0.398466	0.319969	0.247148	0.324808	0.336902	0.321228	0.404151	0.412842	0.34955	0.251567	0.472983	0.482445	0.483227	0.508628	0.508558	0.490795	0.311843	0.524223	0.523734	0.511744	0.524824	0.530715	0.495717	0.374612	0.510355	0.507882	0.514988	0.494463	0.491754	0.491959	0.427745	0.48444	0.482467
		PC ae C32:1	0.34233	0.343842	0.359832	0.363409	0.33784	0.334624	0.203088	0.206864	0.215812	0.188301	0.178721	0.189486	0.203374	0.280991	0.31921	0.21342	0.127368	0.189623	0.202594	0.193771	0.282404	0.30346	0.21632	0.114268	0.379931	0.394193	0.402837	0.442981	0.446536	0.418198	0.187185	0.455942	0.459234	0.450079	0.469446	0.473691	0.446314	0.274569	0.428582	0.428169	0.447529	0.416638	0.411265	0.425974	0.336524	0.378273	0.377203
		PC ae C32:2	0.330087	0.331854	0.34814	0.354073	0.319195	0.321652	0.188217	0.191967	0.201756	0.173302	0.165609	0.17621	0.190676	0.262367	0.296094	0.199804	0.115801	0.185317	0.198066	0.190536	0.275981	0.293673	0.215292	0.110771	0.380316	0.394911	0.408357	0.440442	0.439924	0.425589	0.186825	0.455152	0.458282	0.449998	0.466387	0.467463	0.451461	0.280005	0.431247	0.430807	0.447219	0.418161	0.411494	0.429438	0.344346	0.386003	0.384555
		PC ae C34:0	0.401033	0.404764	0.413466	0.452205	0.406082	0.387414	0.301333	0.305165	0.316067	0.285736	0.267702	0.278638	0.293529	0.363273	0.386839	0.310149	0.217538	0.274336	0.285691	0.269311	0.348313	0.356711	0.298809	0.207564	0.460487	0.470655	0.445585	0.516668	0.533919	0.457539	0.286997	0.512323	0.508846	0.484905	0.507394	0.519114	0.463384	0.400203	0.476773	0.47185	0.480297	0.450668	0.447794	0.451355	0.466149	0.425018	0.421604
		PC ae C34:1	0.403752	0.405628	0.41731	0.4164	0.401962	0.396151	0.29328	0.29639	0.305586	0.281824	0.254927	0.264229	0.276968	0.336615	0.356501	0.292849	0.211385	0.242682	0.251941	0.250103	0.295783	0.297161	0.266092	0.187657	0.384613	0.393317	0.381714	0.426991	0.43349	0.394189	0.242821	0.445585	0.444217	0.426121	0.448537	0.460808	0.405076	0.318829	0.415201	0.411613	0.432489	0.393409	0.391129	0.392151	0.382765	0.3634	0.360177
		PC ae C34:2	0.27744	0.278575	0.298667	0.29916	0.274436	0.270328	0.156252	0.160293	0.166417	0.139612	0.122879	0.13371	0.148033	0.224221	0.268394	0.152795	0.0726393	0.161239	0.176389	0.167375	0.276504	0.307734	0.19429	0.0748534	0.358812	0.375959	0.408457	0.426408	0.422611	0.41778	0.145546	0.452762	0.460283	0.462466	0.47509	0.470526	0.475791	0.22045	0.437319	0.440337	0.454889	0.436843	0.428204	0.454079	0.282751	0.403057	0.403899
		PC ae C34:3	0.0742875	0.0736856	0.107756	0.0739905	0.0708611	0.0716326	-0.0733112	-0.0695921	-0.064967	-0.0869646	-0.10285	-0.0931304	-0.0807677	-0.00964102	0.0382706	-0.0766312	-0.146222	-0.0371807	-0.0196369	-0.00465428	0.093478	0.126074	0.0199215	-0.12845	0.20724	0.228945	0.30277	0.280052	0.258678	0.317623	-0.0184794	0.315232	0.327981	0.340737	0.346367	0.32597	0.390228	0.084476	0.30116	0.307819	0.325762	0.30727	0.289924	0.350463	0.149017	0.272572	0.274957
		PC ae C36:1	0.45475	0.458481	0.469457	0.4984	0.459741	0.441436	0.367963	0.371623	0.383481	0.353659	0.332896	0.34331	0.358461	0.419479	0.43497	0.374972	0.284848	0.335142	0.345017	0.332249	0.392068	0.389978	0.358117	0.273917	0.483491	0.490767	0.463953	0.521484	0.532531	0.475888	0.33787	0.529127	0.524668	0.500845	0.521837	0.536241	0.470852	0.423184	0.499191	0.493751	0.505838	0.471357	0.470466	0.464375	0.486036	0.452258	0.448327
		PC ae C36:2	0.357101	0.359602	0.375566	0.391026	0.359627	0.34676	0.256361	0.260234	0.268826	0.240692	0.2264	0.236341	0.249151	0.314035	0.341298	0.260488	0.180678	0.24562	0.256364	0.24373	0.320392	0.333557	0.269243	0.181011	0.399848	0.410297	0.413888	0.442775	0.443985	0.423054	0.242939	0.463395	0.464777	0.455837	0.468975	0.471969	0.450073	0.311386	0.444136	0.442998	0.4515	0.431919	0.427745	0.435605	0.367203	0.409116	0.407659
		PC ae C36:3	0.17852	0.178076	0.184946	0.168309	0.159206	0.177038	0.0817363	0.0842235	0.0894293	0.0714993	0.0665428	0.0739965	0.084673	0.135448	0.16823	0.0834541	0.0312091	0.108808	0.121075	0.128329	0.196297	0.214263	0.145186	0.0394891	0.249573	0.262514	0.299894	0.293051	0.281827	0.306715	0.0936302	0.327086	0.334049	0.338943	0.345791	0.339557	0.353293	0.142291	0.317941	0.3205	0.336343	0.317081	0.308762	0.3336	0.195295	0.294359	0.294632
		PC ae C36:4	0.357344	0.358775	0.357284	0.36985	0.341807	0.348968	0.277322	0.281082	0.292138	0.26119	0.283161	0.293657	0.306974	0.37842	0.415342	0.304331	0.230356	0.341789	0.357136	0.356055	0.439429	0.448548	0.378208	0.248947	0.480774	0.490299	0.489839	0.510924	0.503222	0.510514	0.32029	0.49769	0.497099	0.486586	0.492651	0.49719	0.467064	0.370247	0.474722	0.471232	0.482682	0.454615	0.452978	0.451111	0.412965	0.440724	0.437214
		PC ae C36:5	0.313371	0.315106	0.3316	0.332106	0.308016	0.303787	0.191568	0.195725	0.20874	0.1756	0.196244	0.207185	0.22153	0.294168	0.329192	0.224036	0.143443	0.260272	0.276606	0.283652	0.362226	0.368675	0.30776	0.165664	0.435691	0.447846	0.453909	0.474535	0.46135	0.487918	0.262521	0.453257	0.453165	0.442317	0.447922	0.447299	0.436252	0.342432	0.428978	0.425419	0.437969	0.406507	0.401562	0.412264	0.390084	0.391401	0.388098
		PC ae C38:0	0.360802	0.363865	0.375145	0.396614	0.354926	0.349143	0.256296	0.259284	0.270187	0.244837	0.240278	0.249134	0.262496	0.315487	0.328072	0.275004	0.198767	0.26298	0.272378	0.267909	0.31158	0.300687	0.293329	0.206315	0.395786	0.402224	0.36858	0.427115	0.430555	0.403149	0.277867	0.404438	0.399155	0.375847	0.390927	0.40042	0.354555	0.359183	0.375081	0.368199	0.378748	0.343395	0.341677	0.341274	0.406783	0.331931	0.327546
		PC ae C38:2	0.312394	0.31401	0.319259	0.33879	0.291909	0.303879	0.183351	0.187414	0.197192	0.167625	0.163883	0.174273	0.186411	0.258131	0.29316	0.194423	0.115336	0.190937	0.2037	0.200057	0.279119	0.295576	0.223995	0.117231	0.345201	0.357494	0.366464	0.394005	0.389199	0.389893	0.185425	0.408774	0.412138	0.40636	0.420058	0.419733	0.410019	0.249325	0.389263	0.388985	0.401139	0.380864	0.375488	0.388205	0.305193	0.351964	0.351058
		PC ae C38:3	0.448105	0.451522	0.443871	0.484955	0.434341	0.435773	0.372711	0.376036	0.389216	0.359011	0.360978	0.370629	0.384132	0.44268	0.46125	0.392262	0.31416	0.369091	0.378632	0.362148	0.427236	0.428495	0.385691	0.3068	0.485579	0.491448	0.459634	0.519012	0.53138	0.470628	0.353189	0.517944	0.513245	0.492043	0.510097	0.525397	0.457076	0.410989	0.491576	0.486287	0.494958	0.467106	0.468345	0.453904	0.462961	0.450025	0.44648
		PC ae C38:4	0.336545	0.338846	0.341294	0.364936	0.329898	0.326139	0.290016	0.294078	0.301139	0.27205	0.276607	0.287216	0.300111	0.374565	0.411631	0.303815	0.224808	0.324068	0.338215	0.329501	0.420763	0.437317	0.354574	0.239122	0.462881	0.47275	0.471593	0.500679	0.50019	0.484333	0.302175	0.497707	0.497672	0.4879	0.497201	0.501767	0.473105	0.356377	0.478215	0.475548	0.479844	0.463996	0.463049	0.460109	0.403833	0.449439	0.447043
		PC ae C38:5	0.137572	0.137654	0.146291	0.138928	0.128182	0.133429	0.0904315	0.0934881	0.0975667	0.076963	0.0923628	0.100128	0.10883	0.170336	0.206772	0.108562	0.0529144	0.163259	0.176925	0.191755	0.250675	0.259934	0.208426	0.0867613	0.270312	0.279208	0.299735	0.28697	0.264623	0.329703	0.159995	0.277165	0.279145	0.276529	0.275632	0.270053	0.282549	0.199841	0.264606	0.262643	0.268751	0.254412	0.251735	0.259741	0.227359	0.248141	0.245552
		PC ae C38:6	0.284062	0.286615	0.300998	0.325556	0.27684	0.271947	0.168379	0.172372	0.184098	0.15163	0.167934	0.178737	0.193535	0.267982	0.302894	0.199325	0.115531	0.229664	0.244993	0.239642	0.332495	0.344491	0.271414	0.141479	0.422689	0.435453	0.433851	0.469826	0.46346	0.467868	0.244297	0.443104	0.442763	0.428479	0.437607	0.436874	0.426817	0.342839	0.416574	0.412801	0.41908	0.39518	0.390166	0.402781	0.387858	0.378313	0.375162
		PC ae C40:1	0.242948	0.245724	0.269704	0.282445	0.242247	0.230958	0.128769	0.132583	0.14184	0.114265	0.114915	0.124935	0.137662	0.208768	0.236827	0.15115	0.0685518	0.161754	0.174636	0.178224	0.24118	0.241609	0.207556	0.0893342	0.332911	0.343751	0.33673	0.373519	0.365767	0.377074	0.189034	0.358376	0.357332	0.341954	0.352832	0.351678	0.34525	0.286283	0.331681	0.32796	0.33352	0.308605	0.303487	0.32037	0.340415	0.296111	0.293027
		PC ae C40:2	0.31462	0.318232	0.331282	0.376901	0.318493	0.300453	0.206567	0.210772	0.222499	0.189006	0.177902	0.189544	0.205955	0.284901	0.320446	0.220726	0.124903	0.203281	0.216948	0.200063	0.302293	0.324488	0.233501	0.125934	0.416443	0.43057	0.428112	0.482901	0.493198	0.441122	0.219099	0.485502	0.486014	0.470717	0.490372	0.494415	0.467397	0.338121	0.456153	0.454493	0.460379	0.44087	0.435747	0.449922	0.399953	0.410132	0.40862
		PC ae C40:3	0.203504	0.205422	0.21335	0.241098	0.192529	0.194539	0.114476	0.118283	0.124061	0.0978534	0.0841555	0.0949553	0.108806	0.189699	0.234419	0.119612	0.0342738	0.116987	0.131588	0.124215	0.227364	0.25865	0.153503	0.037649	0.308251	0.324247	0.340998	0.379028	0.38248	0.357598	0.116742	0.396068	0.401392	0.396392	0.41493	0.41322	0.40977	0.210479	0.374791	0.376706	0.384577	0.372482	0.365767	0.387979	0.273771	0.33811	0.338845
		PC ae C40:4	0.108716	0.109211	0.115102	0.126641	0.0957612	0.103413	0.0591664	0.0630251	0.0640619	0.0412029	0.0470966	0.0569878	0.0676598	0.150455	0.20669	0.0669235	-0.000911244	0.110046	0.126679	0.124511	0.24057	0.282309	0.148854	0.0186645	0.270573	0.286863	0.322218	0.334061	0.328353	0.337179	0.084472	0.34262	0.351189	0.356861	0.366869	0.359234	0.378357	0.138144	0.332861	0.336967	0.340096	0.342134	0.33667	0.356002	0.185058	0.315674	0.317622
		PC ae C40:5	0.148612	0.150243	0.164416	0.182886	0.148094	0.139484	0.0851466	0.089421	0.0925858	0.065846	0.0731255	0.083775	0.0963264	0.181218	0.231341	0.101375	0.0213554	0.140374	0.157001	0.156588	0.262134	0.292458	0.185782	0.0495526	0.305048	0.319742	0.3373	0.361244	0.353014	0.369762	0.13245	0.352054	0.356633	0.352668	0.3629	0.358006	0.366956	0.206971	0.335831	0.335899	0.337988	0.332211	0.327685	0.342958	0.254775	0.311286	0.310896
		PC ae C40:6	0.220101	0.223214	0.24362	0.283217	0.223514	0.206212	0.128076	0.13242	0.138689	0.108293	0.11394	0.124872	0.138737	0.222703	0.266064	0.148569	0.0613571	0.17218	0.186834	0.169073	0.284248	0.312261	0.205503	0.0890496	0.376143	0.39058	0.389719	0.437763	0.438163	0.422484	0.190983	0.409596	0.411291	0.399886	0.411113	0.407855	0.409212	0.294322	0.384088	0.382407	0.379048	0.372853	0.367969	0.383935	0.336364	0.350745	0.349285
		PC ae C42:1	0.172816	0.172053	0.150497	0.149282	0.117226	0.171861	0.0941807	0.0954954	0.105836	0.0909115	0.138886	0.143075	0.144231	0.179539	0.195568	0.141499	0.116762	0.169933	0.17599	0.191268	0.194039	0.178727	0.195707	0.131462	0.217798	0.21998	0.214127	0.214534	0.196679	0.248838	0.179536	0.198796	0.197517	0.191217	0.191038	0.189942	0.188238	0.183136	0.18147	0.178506	0.188447	0.165785	0.163455	0.168582	0.194991	0.16278	0.160358
		PC ae C42:2	0.310611	0.312463	0.328993	0.337392	0.308392	0.301346	0.176043	0.179461	0.190799	0.164497	0.157222	0.166905	0.176483	0.245302	0.267263	0.197229	0.114482	0.166753	0.176844	0.181969	0.220638	0.214469	0.20501	0.112284	0.327923	0.336356	0.315543	0.36896	0.370279	0.352334	0.203715	0.357743	0.355	0.332005	0.351382	0.357406	0.326161	0.304819	0.317563	0.31226	0.326819	0.289033	0.283766	0.300102	0.360858	0.263911	0.26008
		PC ae C42:3	0.0958675	0.0981866	0.129801	0.150402	0.111097	0.0848952	-0.0128449	-0.00894762	-0.00447641	-0.0289301	-0.0447028	-0.0333225	-0.0199474	0.0711776	0.119759	-0.00115959	-0.0947759	0.0122852	0.0284501	0.0315657	0.129247	0.15582	0.0663853	-0.0696831	0.243302	0.260876	0.273782	0.319215	0.315747	0.315129	0.0566433	0.312591	0.317474	0.309135	0.32524	0.317031	0.338606	0.188221	0.279837	0.280998	0.28725	0.271326	0.260495	0.303571	0.249976	0.237853	0.237805
		PC ae C42:4	-0.15142	-0.152359	-0.135797	-0.142721	-0.151645	-0.151349	-0.184993	-0.182648	-0.190014	-0.19663	-0.209967	-0.203724	-0.197429	-0.130126	-0.0733145	-0.195748	-0.238544	-0.156487	-0.143424	-0.14089	-0.0397907	0.011727	-0.120859	-0.219115	-0.00475913	0.0129328	0.0728901	0.0636498	0.0532048	0.0875334	-0.155574	0.0888009	0.102605	0.12002	0.127272	0.108459	0.175289	-0.0991279	0.0887432	0.0973008	0.0972985	0.114809	0.105413	0.147496	-0.0629189	0.0838387	0.088973
		PC ae C42:5	-0.0434326	-0.0434116	-0.0283465	-0.0181385	-0.0454969	-0.0473974	-0.0993082	-0.0956726	-0.100907	-0.116766	-0.119603	-0.110981	-0.104172	-0.0165772	0.0455582	-0.0988822	-0.161099	-0.0683958	-0.053992	-0.0593534	0.0559345	0.106573	-0.0338634	-0.141916	0.0882851	0.105755	0.14981	0.156684	0.146642	0.17697	-0.0753571	0.159586	0.171153	0.179498	0.190748	0.177256	0.222826	-0.0144764	0.151585	0.157254	0.154966	0.170081	0.164528	0.191543	0.0205075	0.136274	0.139611
		PC ae C44:3	0.0486946	0.0507515	0.0554336	0.0972158	0.0481782	0.0390579	0.00437547	0.00703117	0.0111759	-0.00631991	-0.0153379	-0.00809285	-0.00311387	0.0481879	0.0655253	0.0142431	-0.0450547	0.0319164	0.0418215	0.0487847	0.0888604	0.0845733	0.0771265	-0.0154883	0.186962	0.194579	0.185753	0.222586	0.219762	0.221077	0.095748	0.202885	0.202003	0.189031	0.194236	0.187414	0.207618	0.202119	0.167864	0.164494	0.167424	0.1469	0.133913	0.179506	0.238958	0.134873	0.132997
		PC ae C44:4	-0.0363918	-0.036445	-0.0254598	-0.0113725	-0.0316572	-0.0389039	-0.0864779	-0.0839074	-0.0907716	-0.0978616	-0.136127	-0.129295	-0.125128	-0.0568779	-0.0138978	-0.109391	-0.165197	-0.126808	-0.117082	-0.120238	-0.0437231	-0.0064369	-0.100467	-0.169629	0.0168011	0.0307593	0.0548741	0.0833823	0.0849984	0.0772948	-0.108184	0.0946087	0.103253	0.104386	0.122689	0.115122	0.141445	-0.0345868	0.0747662	0.0792027	0.084106	0.086216	0.078514	0.113561	0.0059743	0.045746	0.0488935
		PC ae C44:5	-0.0729955	-0.0736248	-0.0545521	-0.0544833	-0.0715994	-0.0745662	-0.135916	-0.132986	-0.139594	-0.14912	-0.167934	-0.160779	-0.155697	-0.0770155	-0.021402	-0.146404	-0.201622	-0.139861	-0.128376	-0.129187	-0.0390441	0.00555036	-0.111294	-0.195705	0.00878539	0.0250274	0.0625082	0.0748983	0.0662895	0.0932034	-0.130246	0.0783954	0.0890978	0.0955039	0.108402	0.0969766	0.137523	-0.0649164	0.06545	0.07103	0.0737381	0.081671	0.075509	0.107192	-0.0322426	0.0441211	0.0474378
		PC ae C44:6	-0.218194	-0.220342	-0.199194	-0.219751	-0.222011	-0.215132	-0.279182	-0.277441	-0.284189	-0.287417	-0.280947	-0.276998	-0.277076	-0.216698	-0.162432	-0.277203	-0.300099	-0.236427	-0.226958	-0.22445	-0.141901	-0.0923748	-0.212729	-0.279847	-0.114908	-0.0995706	-0.0390204	-0.0616551	-0.0790057	-0.0157574	-0.222456	-0.0630288	-0.0494887	-0.0307909	-0.0297005	-0.0522674	0.0319437	-0.185295	-0.0625047	-0.0542722	-0.0594803	-0.0340131	-0.0414527	-0.00321785	-0.178559	-0.0627227	-0.0580595
	Sugars	H1	0.262729	0.260216	0.2202	0.190992	0.202173	0.270875	0.199822	0.197645	0.207211	0.209333	0.25483	0.252621	0.253777	0.231382	0.219219	0.237944	0.26035	0.191486	0.185757	0.177271	0.146251	0.135179	0.154359	0.208793	0.122384	0.117531	0.109217	0.0986989	0.102092	0.0848205	0.133877	0.121085	0.11922	0.115886	0.121899	0.138856	0.072471	0.0698948	0.130623	0.129827	0.146913	0.125618	0.136716	0.0906861	0.066088	0.121365	0.119268
	Sphingomyelins	SM (OH) C14:1	0.358232	0.361605	0.36792	0.420283	0.357892	0.344756	0.263675	0.268032	0.27656	0.245213	0.226932	0.238723	0.2539	0.337361	0.378114	0.265721	0.172852	0.23743	0.250975	0.220447	0.344561	0.378562	0.256198	0.158736	0.434005	0.449183	0.448774	0.507383	0.52066	0.457289	0.224355	0.516291	0.519366	0.50607	0.531259	0.538071	0.501147	0.316439	0.494865	0.495251	0.498059	0.489604	0.487685	0.489848	0.378281	0.455178	0.455071
		SM (OH) C16:1	0.304017	0.307173	0.315263	0.366217	0.302986	0.290598	0.196739	0.201333	0.212089	0.17717	0.171533	0.183528	0.199491	0.285646	0.331993	0.208773	0.115989	0.198009	0.213334	0.183743	0.32236	0.363708	0.221161	0.110726	0.427938	0.445887	0.461277	0.510252	0.521553	0.464868	0.191968	0.522702	0.527808	0.520405	0.541275	0.541867	0.527378	0.299313	0.502052	0.503964	0.505439	0.500553	0.494811	0.5106	0.36229	0.464215	0.464873
		SM (OH) C22:1	0.327032	0.329481	0.32677	0.358655	0.309245	0.315756	0.274355	0.277881	0.294431	0.25913	0.281415	0.293557	0.31502	0.39379	0.442201	0.311349	0.22258	0.351259	0.37184	0.355685	0.501197	0.538611	0.393302	0.233619	0.602896	0.621293	0.668214	0.66397	0.658869	0.648542	0.335005	0.717937	0.723247	0.722404	0.734653	0.732207	0.723381	0.434439	0.714546	0.716667	0.722817	0.712181	0.705161	0.720069	0.505917	0.695308	0.695957
		SM (OH) C22:2	0.289926	0.292706	0.304575	0.341846	0.286348	0.27731	0.191485	0.195967	0.208414	0.172819	0.16828	0.181034	0.199604	0.28717	0.337015	0.206336	0.109547	0.215478	0.233973	0.213904	0.356796	0.397491	0.253035	0.112399	0.471428	0.491534	0.531016	0.548994	0.54808	0.529028	0.211755	0.586561	0.593792	0.591379	0.609176	0.605171	0.605216	0.324501	0.572491	0.575393	0.582334	0.572306	0.563711	0.588171	0.395661	0.539896	0.54123
		SM (OH) C24:1	0.275202	0.277621	0.271399	0.317947	0.257577	0.264392	0.203983	0.207545	0.222076	0.189006	0.197693	0.208673	0.226151	0.299724	0.342218	0.228977	0.14593	0.243896	0.26039	0.24404	0.36852	0.401625	0.276835	0.148433	0.471947	0.488769	0.521259	0.53594	0.536863	0.511698	0.239285	0.573678	0.578226	0.574937	0.589125	0.588024	0.578179	0.339772	0.560898	0.563469	0.569944	0.558103	0.550435	0.570853	0.403499	0.535125	0.535715
		SM C16:0	0.182326	0.183158	0.190926	0.214836	0.165602	0.173715	0.0801529	0.0850206	0.0963858	0.0585993	0.0732676	0.08719	0.107977	0.21183	0.28562	0.103346	0.00616954	0.170173	0.195786	0.187532	0.367879	0.428686	0.226082	0.030485	0.475701	0.502316	0.583915	0.568987	0.555277	0.578476	0.157454	0.612522	0.626702	0.641618	0.649177	0.632083	0.678504	0.270457	0.60571	0.613173	0.623677	0.618876	0.60439	0.6503	0.342091	0.579757	0.58284
		SM C16:1	0.278815	0.279706	0.290545	0.282128	0.268212	0.271659	0.193311	0.196848	0.21315	0.179952	0.207588	0.218726	0.236214	0.305761	0.348556	0.231551	0.154079	0.292323	0.312149	0.319995	0.422883	0.441913	0.346657	0.180055	0.508595	0.524429	0.583406	0.546545	0.522585	0.57937	0.286199	0.593186	0.599839	0.603768	0.604673	0.595818	0.612236	0.366132	0.586296	0.587554	0.604423	0.5773	0.566635	0.594743	0.427793	0.56431	0.563575
		SM C18:0	0.367632	0.370228	0.368375	0.409066	0.355032	0.355932	0.276464	0.279857	0.295919	0.262399	0.272542	0.282952	0.300729	0.365235	0.395503	0.305536	0.222162	0.305322	0.319611	0.302311	0.404609	0.422919	0.330649	0.220224	0.519979	0.533142	0.549359	0.57209	0.576817	0.538504	0.307117	0.594624	0.595906	0.585905	0.599487	0.603173	0.575167	0.406272	0.573581	0.572024	0.582585	0.558087	0.552271	0.563592	0.463622	0.534371	0.532451
		SM C18:1	0.278916	0.280162	0.283135	0.297045	0.264429	0.270933	0.189184	0.192236	0.207269	0.176828	0.198093	0.207205	0.222378	0.279114	0.31071	0.222129	0.153484	0.247327	0.261636	0.25817	0.344644	0.361266	0.27885	0.164027	0.44582	0.458955	0.497708	0.487447	0.479533	0.486347	0.249568	0.5177	0.52149	0.520445	0.525504	0.521717	0.522219	0.333814	0.50266	0.502418	0.516181	0.490989	0.482172	0.504858	0.383394	0.471465	0.470063
		SM C20:2	0.154186	0.155404	0.152826	0.181241	0.151708	0.147757	0.150285	0.152708	0.15618	0.136549	0.149504	0.155352	0.165877	0.20564	0.235504	0.158368	0.118092	0.199914	0.210125	0.195323	0.280033	0.305464	0.213734	0.13985	0.291144	0.299521	0.340172	0.31258	0.304572	0.321684	0.16757	0.345299	0.351221	0.361322	0.35981	0.353406	0.368278	0.182193	0.354185	0.356982	0.355574	0.3623	0.359482	0.362112	0.201349	0.351418	0.352325
		SM C24:0	0.259225	0.2594	0.242528	0.241226	0.224047	0.255852	0.252929	0.254467	0.270457	0.246032	0.287659	0.295346	0.313001	0.353481	0.383261	0.296651	0.24607	0.38006	0.397955	0.409437	0.492681	0.50282	0.427253	0.274742	0.554307	0.565624	0.614141	0.571749	0.553421	0.591464	0.363658	0.61786	0.61977	0.624486	0.619649	0.615485	0.614719	0.414903	0.620843	0.62118	0.635775	0.610647	0.602969	0.617229	0.460436	0.616576	0.615478
		SM C24:1	0.151769	0.152235	0.155453	0.17724	0.131299	0.145583	0.0609982	0.0642998	0.0769264	0.04647	0.0629319	0.0734755	0.0922624	0.166033	0.21813	0.0883779	0.0112419	0.142672	0.162379	0.160063	0.290292	0.331332	0.188435	0.0340008	0.401705	0.421703	0.494354	0.461481	0.444535	0.48224	0.152735	0.505232	0.514762	0.52403	0.528011	0.514284	0.55077	0.255828	0.498513	0.503153	0.514829	0.503726	0.492123	0.528271	0.30436	0.474974	0.476548
		SM C26:0	0.226324	0.22691	0.22395	0.25138	0.196143	0.220159	0.112465	0.115606	0.129425	0.100042	0.113179	0.122683	0.137685	0.207376	0.252061	0.135053	0.0648448	0.150318	0.166286	0.15376	0.276342	0.316025	0.179143	0.0589102	0.377317	0.395932	0.442337	0.44738	0.448167	0.427158	0.141279	0.487565	0.495209	0.498903	0.51185	0.507056	0.511597	0.23402	0.477743	0.482138	0.494024	0.481413	0.471594	0.499734	0.294185	0.450952	0.452661
		SM C26:1	0.0892855	0.0907701	0.104993	0.136991	0.0830393	0.0803558	-0.0127997	-0.00910676	0.00243633	-0.0284937	-0.0204865	-0.0100705	0.00685627	0.0868558	0.140823	0.00995218	-0.0708913	0.0485265	0.0674123	0.0566109	0.199688	0.248987	0.0916939	-0.0516605	0.33438	0.357655	0.428276	0.414532	0.40376	0.423583	0.072018	0.452705	0.463279	0.473252	0.48071	0.463724	0.514324	0.200129	0.443276	0.449428	0.455664	0.453139	0.438527	0.488487	0.255277	0.419954	0.422956
Clinical chemistry	Lipids	Total cholesterol	0.490489	0.49345	0.475972	0.514109	0.452461	0.476409	0.424581	0.428413	0.45517	0.408526	0.477219	0.491012	0.516974	0.597003	0.642375	0.501092	0.405491	0.577154	0.600641	0.590826	0.726903	0.741607	0.627157	0.434199	0.817844	0.831556	0.866029	0.846567	0.830015	0.851252	0.552401	0.894993	0.895161	0.888076	0.890586	0.894598	0.856731	0.635327	0.885301	0.882332	0.900137	0.861769	0.856167	0.858369	0.702561	0.857377	0.854144
		HDL cholesterol	-0.312416	-0.31427	-0.24868	-0.299428	-0.274849	-0.309398	-0.450625	-0.447192	-0.459754	-0.463175	-0.559062	-0.55176	-0.544382	-0.471779	-0.415798	-0.523743	-0.585663	-0.538293	-0.522293	-0.491589	-0.401475	-0.343673	-0.470066	-0.599493	-0.305379	-0.275526	-0.14938	-0.19558	-0.220241	-0.133172	-0.523431	-0.115338	-0.0905967	-0.0633907	-0.0412817	-0.0733266	0.0444384	-0.403583	-0.106404	-0.0917119	-0.0713724	-0.0679088	-0.0886703	-0.00189452	-0.314339	-0.118349	-0.108957
		Apolipoprotein A1	-0.0874611	-0.0882459	-0.02332	-0.0934367	-0.0428736	-0.0860466	-0.194623	-0.191967	-0.200714	-0.201335	-0.303426	-0.297589	-0.291752	-0.249449	-0.231376	-0.26235	-0.320468	-0.30092	-0.290837	-0.240049	-0.243916	-0.241784	-0.229819	-0.335489	-0.184448	-0.168137	-0.111783	-0.125987	-0.148618	-0.0705342	-0.287515	-0.0744447	-0.0627723	-0.0590549	-0.0355593	-0.0485281	-0.00138884	-0.211411	-0.076793	-0.0716594	-0.0454662	-0.0714799	-0.0834914	-0.0342891	-0.12565	-0.0953674	-0.0919834
		Apolipoprotein B	0.481475	0.485404	0.454483	0.513559	0.441448	0.465343	0.486596	0.489414	0.519638	0.473569	0.57428	0.586008	0.612304	0.674398	0.711051	0.588017	0.510056	0.684158	0.705337	0.677397	0.822321	0.839044	0.71565	0.54943	0.89167	0.899892	0.922392	0.895701	0.883169	0.889763	0.658452	0.938055	0.93426	0.926591	0.919706	0.925662	0.881172	0.722395	0.940913	0.936573	0.937216	0.918885	0.91894	0.90074	0.764506	0.93386	0.929962
		Ratio: total to HDL cholesterol	0.589751	0.593285	0.526719	0.594703	0.532865	0.577798	0.661222	0.660916	0.689341	0.660969	0.78717	0.790298	0.801511	0.794371	0.777928	0.773613	0.76139	0.836715	0.839059	0.806805	0.822548	0.784046	0.81313	0.792181	0.803064	0.787276	0.704845	0.730457	0.740001	0.681394	0.807709	0.695766	0.675184	0.647684	0.630872	0.660362	0.536503	0.762992	0.681804	0.667526	0.662436	0.633848	0.647462	0.576354	0.733365	0.673097	0.663076
		Ratio: Apolipoprotein B to A1	0.432889	0.436457	0.379451	0.461808	0.378526	0.419131	0.489804	0.490778	0.519556	0.482563	0.614374	0.620995	0.639411	0.668854	0.68963	0.605269	0.570768	0.702102	0.714284	0.666653	0.785894	0.798383	0.692587	0.610043	0.812758	0.811383	0.80185	0.787234	0.788231	0.75512	0.674688	0.796144	0.787324	0.779285	0.762141	0.773349	0.714115	0.688983	0.799615	0.793573	0.781195	0.779164	0.785123	0.746159	0.680847	0.803051	0.798229
		Non-HDL cholesterol	0.583874	0.587555	0.552228	0.608323	0.538118	0.568359	0.570524	0.573506	0.603055	0.557162	0.650724	0.662756	0.686925	0.750757	0.783163	0.666322	0.585345	0.744531	0.763731	0.741608	0.859707	0.86196	0.773508	0.617204	0.911361	0.916522	0.911231	0.910351	0.90248	0.893473	0.708403	0.932177	0.925385	0.909622	0.908166	0.922756	0.846638	0.749664	0.921804	0.914792	0.923529	0.890001	0.892829	0.862807	0.789131	0.899654	0.893882
GC	Fatty acids	C22:6 n-3, docosahexaenoic acid (DHA)*	0.0947091	0.094849	0.0671248	0.0782069	0.046824	0.0947496	-0.0675143	-0.0668478	-0.052828	-0.0658992	-0.0137369	-0.0130378	-0.00870618	-0.013745	-0.0110702	-0.0226422	-0.0191158	-0.0561956	-0.0550929	-0.0772333	-0.0362213	-0.0172766	-0.0724656	-0.0628621	-0.00685369	-0.000499248	0.00466868	0.0455029	0.0752517	-0.018985	-0.108978	0.0736261	0.0777608	0.081109	0.0879524	0.0928614	0.0728459	-0.0737284	0.0782272	0.0800624	0.0929606	0.0793194	0.0733105	0.0888267	-0.0227708	0.0695616	0.0719948
		C18:2 n-6, linoleic acid (LA)*	0.0633288	0.0622713	0.0620159	0.0531721	0.047046	0.064894	0.0142924	0.0144693	0.0183574	0.0151593	0.0281829	0.0313254	0.0391457	0.0593886	0.0747795	0.0380085	0.016622	0.00891256	0.0133795	-0.00792352	0.0565446	0.0733411	0.0128528	-0.0179484	0.0926695	0.101228	0.118448	0.140848	0.147816	0.116934	-0.0128802	0.175648	0.180926	0.175793	0.198392	0.201756	0.181866	0.0244838	0.181296	0.181207	0.190009	0.183683	0.181001	0.190318	0.0589053	0.170036	0.17331
			#REF!	#REF!	#REF!	#REF!	#REF!	#REF!	#REF!	#REF!	#REF!	#REF!	#REF!	#REF!	#REF!	#REF!	#REF!	#REF!	#REF!	#REF!	#REF!	#REF!	#REF!	#REF!	#REF!	#REF!	#REF!	#REF!	#REF!	#REF!	#REF!	#REF!	#REF!	#REF!	#REF!	#REF!	#REF!	#REF!	#REF!	#REF!	#REF!	#REF!	#REF!	#REF!	#REF!	#REF!	#REF!	#REF!	#REF!
			+	-
					±0.00-0.19
					±0.20-0.39
					±0.40-0.59
					±0.60-0.79
					±0.80-0.99
		1 Plasma metabolite concentrations from acylcarnitins C0 to sphingomyelin SM C26:1 were measured using the mass spectrometry based AbsoluteIDQ® p 180 Kit (Biocrates Life Sciences AG, Innsbruck, Austria) (Schmidt JA et al. Am J Clin Nutr 2015;102(6):1518-26). In serum apolipoproteins were measured using an immunoturbimetric assay, total cholesterol was measured using an enzymatic assay and HDL-cho…
		* Missing values for some participants
[truncated: 160 more columns]

## Sheet: Table S8
Table S8. Completeness and coefficients of variation of metabolite measures from the NMR platform, and exclusion of metabolites for statistical analyses.
Metabolites1	Non-quantifiable measurements, %	Coefficients of varition (CV), %		Reason for exclusion
		Internal2, 4	Blinded3, 4
Chylomicrones and extremely large VLDL
Concentration	0	3.36328	9.68531	-
Total lipids	0	3.41063	9.83482	-
Phospholipids	0	4.71636	10.2519	-
Total cholesterol	0	3.75185	15.0749	-
Cholesterol esters	0	3.81098	28.9605	CV>20%
Free cholesterol	0	5.16912	13.7445	-
Triglycerides	0	3.27719	9.46771	-
Very large VLDL
Concentration	0	4.25519	24.6079	CV>20%
Total lipids	0	4.23383	24.7324	CV>20%
Phospholipids	0	5.2999	29.4073	CV>20%
Total cholesterol	0	3.82805	32.5429	CV>20%
Cholesterol esters	0	3.43343	62.9212	CV>20%
Free cholesterol	0	5.08714	30.3754	CV>20%
Triglycerides	0	4.38579	24.2737	CV>20%
Large VLDL
Concentration	0	3.22824	13.2645	-
Total lipids	0	3.25901	13.8168	-
Phospholipids	0	3.62228	13.1549	-
Total cholesterol	0	2.96926	25.5446	CV>20%
Cholesterol esters	0	2.28775	49.9831	CV>20%
Free cholesterol	0	5.1614	21.3882	CV>20%
Triglycerides	0	3.37123	12.4905	-
Medium VLDL
Concentration	0	1.56852	5.80562	-
Total lipids	0	1.56502	5.85411	-
Phospholipids	0	1.53946	5.24364	-
Total cholesterol	0	1.65105	8.81779	-
Cholesterol esters	0	1.84388	15.6246	-
Free cholesterol	0	2.1343	6.80834	-
Triglycerides	0	1.77294	6.25642	-
Small VLDL
Concentration	0	2.15289	3.78522	-
Total lipids	0	2.26125	3.85774	-
Phospholipids	0	2.83734	3.43565	-
Total cholesterol	0	2.92414	6.46837	-
Cholesterol esters	0	3.13897	11.6812	-
Free cholesterol	0	3.15431	3.68139	-
Triglycerides	0	1.84088	3.88574	-
Very small VLDL
Concentration	0	0.861477	2.7423	-
Total lipids	0	0.87108	2.78734	-
Phospholipids	0	1.17272	2.25964	-
Total cholesterol	0	1.40593	3.68691	-
Cholesterol esters	0	1.81225	4.32529	-
Free cholesterol	0	1.34049	2.92018	-
Triglycerides	0	2.05894	3.21686	-
IDL
Concentration	0	1.35856	1.8778	-
Total lipids	0	1.42478	1.93489	-
Phospholipids	0	1.36083	1.74131	-
Total cholesterol	0	1.74471	2.41885	-
Cholesterol esters	0	1.88215	2.74986	-
Free cholesterol	0	1.50055	1.92496	-
Triglycerides	0	1.6771	2.61931	-
Large LDL
Concentration	0	1.61367	1.93582	-
Total lipids	0	1.64479	1.99278	-
Phospholipids	0	1.41475	1.68055	-
Total cholesterol	0	1.88593	2.38938	-
Cholesterol esters	0	2.04655	2.63899	-
Free cholesterol	0	1.52125	1.85639	-
Triglycerides	0	1.65462	2.44809	-
Medium LDL
Concentration	0	1.77611	1.95572	-
Total lipids	0	1.78089	1.96916	-
Phospholipids	0	1.4171	1.61273	-
Total cholesterol	0	2.10504	2.40592	-
Cholesterol esters	0	2.47464	2.85314	-
Free cholesterol	0	1.51412	1.66597	-
Triglycerides	0	2.46217	2.67986	-
Small LDL				-
Concentration	0	1.62412	1.78654	-
Total lipids	0	1.63835	1.80088	-
Phospholipids	0	1.39274	1.43001	-
Total cholesterol	0	1.94369	2.2167	-
Cholesterol esters	0	2.21907	2.59837	-
Free cholesterol	0	1.81092	1.72503	-
Triglycerides	0	2.89225	3.16298	-
Very large HDL
Concentration	0	2.60201	1.83415	-
Total lipids	0	2.57806	1.83081	-
Phospholipids	0	3.04465	1.90429	-
Total cholesterol	0	2.63231	1.99595	-
Cholesterol esters	0	2.68867	2.18141	-
Free cholesterol	0	2.75849	1.97909	-
Triglycerides	0	2.79041	2.57364	-
Large HDL
Concentration	0	3.46306	2.4646	-
Total lipids	0	3.4958	2.48616	-
Phospholipids	0	3.46224	2.49012	-
Total cholesterol	0	3.64194	2.54794	-
Cholesterol esters	0	3.54142	2.5199	-
Free cholesterol	0	4.02265	2.64637	-
Triglycerides	0	3.98839	1.95201	-
Medium HDL
Concentration	0	1.9325	2.49062	-
Total lipids	0	1.97716	2.57618	-
Phospholipids	0	1.69478	2.08463	-
Total cholesterol	0	2.3197	3.33222	-
Cholesterol esters	0	2.25816	3.38147	-
Free cholesterol	0	2.6699	3.23934	-
Triglycerides	0	2.28801	7.92186	-
Small HDL
Concentration	0	0.924951	1.21875	-
Total lipids	0	0.942461	1.25725	-
Phospholipids	0	0.810441	1.43723	-
Total cholesterol	0	1.51882	1.59439	-
Cholesterol esters	0	1.84011	1.71393	-
Free cholesterol	0	0.80606	1.65779	-
Triglycerides	0	1.25302	2.085	-
Ratio to total lipids in chylomicrones and extremely large VLDL
Phospholipids	6.83	1.88837	1.78697	-
Total cholesterol	6.83	1.59963	8.64747	-
Cholesterol esters	6.83	3.03559	26.8233	CV>20%
Free cholesterol	6.83	2.32245	5.9552	-
Triglycerides	6.83	0.316102	0.792996	-
Ratio to total lipids in very large VLDL
Phospholipids	9.76	1.60414	17.3139	-
Total cholesterol	9.76	2.02936	31.9734	CV>20%
Cholesterol esters	9.76	2.91814	99.202	CV>20%
Free cholesterol	9.76	2.05021	19.1268	-
Triglycerides	9.76	0.780334	4.50697	-
Ratio to total lipids in large VLDL
Phospholipids	4.63	0.562191	1.82727	-
Total cholesterol	4.63	1.08592	16.39	-
Cholesterol esters	4.63	2.43857	44.9886	CV>20%
Free cholesterol	4.63	2.12346	11.0269	-
Triglycerides	4.63	0.417546	2.95091	-
Ratio to total lipids in medium VLDL
Phospholipids	0.24	0.268689	0.879976	-
Total cholesterol	0.24	0.969925	6.02466	-
Cholesterol esters	0.24	1.73257	14.5863	-
Free cholesterol	0.24	0.672393	1.75276	-
Triglycerides	0.24	0.541858	2.40254	-
Ratio to total lipids in small VLDL
Phospholipids	0.24	0.835375	1.109	-
Total cholesterol	0.24	1.32975	3.98699	-
Cholesterol esters	0.24	2.10778	9.69833	-
Free cholesterol	0.24	0.967665	0.862423	-
Triglycerides	0.24	1.01338	2.31182	-
Ratio to total lipids in very small VLDL
Phospholipids	0.24	0.871964	1.15117	-
Total cholesterol	0.24	1.07076	1.50042	-
Cholesterol esters	0.24	1.62973	2.25757	-
Free cholesterol	0.24	0.706459	0.956638	-
Triglycerides	0.24	1.86746	2.00888	-
Ratio to total lipids in IDL
Phospholipids	0.24	0.295977	0.396511	-
Total cholesterol	0.24	0.411416	0.787317	-
Cholesterol esters	0.24	0.610241	1.22169	-
Free cholesterol	0.24	0.325158	0.367359	-
Triglycerides	0.24	2.35084	2.58465	-
Ratio to total lipids in large LDL
Phospholipids	0.24	0.280975	0.513429	-
Total cholesterol	0.24	0.276972	0.53022	-
Cholesterol esters	0.24	0.421827	0.750452	-
Free cholesterol	0.24	0.335681	0.353973	-
Triglycerides	0.24	2.1041	2.533	-
Ratio to total lipids in medium LDL
Phospholipids	0.24	0.684351	0.915917	-
Total cholesterol	0.24	0.385154	0.552253	-
Cholesterol esters	0.24	0.812373	1.02318	-
Free cholesterol	0.24	0.85192	0.870111	-
Triglycerides	0.24	2.64564	2.68324	-
Ratio to total lipids in small LDL
Phospholipids	0.24	0.737197	1.00368	-
Total cholesterol	0.24	0.448147	0.590141	-
Cholesterol esters	0.24	0.859901	1.05203	-
Free cholesterol	0.24	1.08116	0.81015	-
Triglycerides	0.24	2.80041	2.84958	-
Ratio to total lipids in very large HDL
Phospholipids	0.49	1.12427	0.642628	-
Total cholesterol	0.49	1.08837	0.615559	-
Cholesterol esters	0.49	1.06711	0.977904	-
Free cholesterol	0.49	1.70178	0.903767	-
Triglycerides	0.49	3.07472	2.24119	-
Ratio to total lipids in large HDL
Phospholipids	1.22	0.371768	0.159364	-
Total cholesterol	1.22	0.507608	0.152152	-
Cholesterol esters	1.22	0.454519	0.126671	-
Free cholesterol	1.22	0.843267	0.276465	-
Triglycerides	1.22	3.16706	2.17083	-
Ratio to total lipids in medium HDL
Phospholipids	0.24	0.401416	0.846149	-
Total cholesterol	0.24	0.420131	0.881618	-
Cholesterol esters	0.24	0.426747	1.00937	-
Free cholesterol	0.24	0.74321	0.730658	-
Triglycerides	0.24	1.53013	9.03739	-
Ratio to total lipids in small HDL
Phospholipids	0.24	0.537477	0.673168	-
Total cholesterol	0.24	0.77353	0.760291	-
Cholesterol esters	0.24	1.1326	1.04662	-
Free cholesterol	0.24	0.420729	0.596323	-
Triglycerides	0.24	1.25401	2.71997	-
Mean particle diameter
VLDL	0	0.118193	0.261876	-
LDL	0	0.0407696	0.0435837	-
HDL	0	0.175491	0.110881	-
Cholesterol
Serum total cholesterol	0	1.24227	1.4562	-
Total cholesterol in VLDL	0	1.6247	5.02769	-
Remnant cholesterol (non-HDL, non-LDL -cholesterol)	0	1.34288	3.04042	-
Total cholesterol in LDL	0	1.94745	2.33353	-
Total cholesterol in HDL	0	1.60476	2.02495	-
Total cholesterol in HDL2	0	2.5017	2.61869	-
Total cholesterol in HDL3	0	0.306582	0.697336	-
Esterified cholesterol	0.73	1.34466	1.43804	-
Free cholesterol	0.73	1.10431	1.66907	-
Triglycerides and phospholipids
Serum total triglycerides	0	1.87943	3.51006	-
Triglycerides in VLDL	0	2.09005	5.35864	-
Triglycerides in LDL	0	2.06811	2.60713	-
Triglycerides in HDL	0	1.7243	1.52648	-
Total phosphoglycerides	0.73	1.70571	1.76955	-
Ratio of triglycerides to phosphoglycerides	0.73	2.08086	2.79561	-
Phosphatidylcholine and other cholines	0.73	1.28773	1.34685	-
Sphingomyelins	0.73	2.81265	2.84134	-
Total cholines	0.73	1.47056	1.58684	-
Apolipoproteins
Apolipoprotein A-I	0	1.0177	1.41119	-
Apolipoprotein B	0	1.06049	1.6156	-
Ratio of apolipoprotein B to apolipoprotein A-I	0	0.986381	2.12576	-
Fatty acids
Total fatty acids	0.73	1.75107	1.68014	-
Estimated degree of unsaturation	0.73	0.570775	0.774455	-
C22:6 n-3, docosahexaenoic acid (DHA)	0.73	3.0992	4.93159	-
C18:2 n-6, linoleic acid (LA)	0.73	2.03895	2.20347	-
n-3 fatty acids	0.73	2.52973	4.27686	-
n-6 fatty acids	0.73	1.44753	1.35979	-
Polyunsaturated fatty acids	0.73	1.40166	1.5088	-
Monounsaturated fatty acids; C16:1, C18:1	0.73	2.775	2.49805	-
Saturated fatty acids	0.73	1.78322	1.93474	-
Ratios of fatty acids to total fatty acid
C22:6 n-3, docosahexaenoic acid (DHA)	0.73	2.63303	3.77527	-
C18:2 n-6, linoleic acid (LA)	0.73	1.98422	2.10251	-
n-3 fatty acids	0.73	1.84418	3.10329	-
n-6 fatty acids	0.73	1.11533	0.940608	-
Polyunsaturated fatty acids	0.73	0.934746	0.838689	-
Monounsaturated fatty acids	0.73	1.30648	1.53086	-
Saturated fatty acids	0.73	0.601911	0.7504	-
Glycolysis and related metabolites
Glucose	0.49	2.30256	2.20754	Too affected by process delay
Lactate	0	2.03406	2.47685	Too affected by process delay
Citrate	0	2.31923	5.33359	-
Amino acids
Alanine	0	2.07397	2.15375	-
Glutamine	10.98	4.38307	-	-
Histidine	0.73	4.21963	5.50293	-
Isoleucine	0.24	2.50508	3.88116	-
Leucine	0	2.95259	2.31123	-
Valine	0.24	2.44474	2.46346	-
Phenylalanine	9.27	4.8685	-	-
Tyrosine	0.73	5.37225	7.19221	-
Ketone bodies
Acetate	100	-	-	Acetate contamination
Acetoacetate	0	4.87753	9.38417	-
3-hydroxybutyrate	3.9	3.74933	4.66697	-
Fluid balance
Creatinine	0.49	4.44354	5.43431	-
Albumin	0.24	1.0753	1.35481	-
Inflammation
Glycoprotein acetyls	0	1.43184	1.30853	-
1 Metabolites marked in grey were excluded.
2 Calculated from 12 internal quality controls samples assayed over the time period relevant to the assays of the samples for the current study.
3 Calculated from measurements of 30 blinded external quality control samples of pooled serum samples. CV could not be calculated for glutamine and phenylalanine because no data were available from quality control samples.
4 The large differences in CVs between internal and blinded quality control samples for some metabolites, mainly the in VLDLs, may be due to very low concentrations of these metabolites in the blinded quality control samples.
